# Supplementary material for: HDAC6 regulates NF-κB signalling to control chondrocyte IL-1-induced MMP and inflammatory gene expression
Source: Sci Rep. 2022 Apr 22;12:6640. doi: 10.1038/s41598-022-10518-z (PMC9033835; doi:10.1038/s41598-022-10518-z)
Supplement: Supplementary file 6 — Supplementary Table 1. [file 41598_2022_10518_MOESM6_ESM.xlsx]

## Sheet: Sheet1
Supplementary Table 1. Primer sequences
Taqman assay sequences
Gene	Primer	Sequence	Probe library
MMP1	F	AAGATGAAAGGTGGACCAACAATT
	R	CCAAGAGAATGGCCGAGTTC
	Probe	CAGAGAGTACAACTTACATCGTGTTGCGGCTC
MMP13	F	AAATTATGGAGGAGATGCCCATT
	R	TCCTTGGAGTGGTCAAGACCTAA
	Probe	CTACAACTTGTTTCTTGTTGCTGCGCATGA
18S	F	CGAATGGCTCATTAAATCAGTTATGG
	R	TATTAGCTCTAGAATTACCACAGTTATCC
	Probe	6TCCTTTGGTCGCTCGCTCCTCTCCC0
IL6	F	CAGGAGCCCAGCTATGAACT	45
	R	GAAGGCAGCAGGCAACAC
IL8	F	AGACAGCAGAGCACACAAGC	72
	R	AGGAAGGCTGCCAAGAGAG
NFKBIA	F	GTCAAGGAGCTGCAGGAGAT	38
	R	ATGGCCAAGTGCAGGAAC
SYBR green assay sequences
HDAC1	F	CAGCCTAGTGCGGTGGTCTTACAGTG
	R	CTCCCAGCATCAGCATAGGCAGGTTA
HDAC2	F	TTGTTTGAAAATTTGCGCATGTTACCTC
	R	ATCTTCTCCATCTTCATCTCCACTGTCTTC
HDAC3	F	GGGTGGTGGTGGTTATACTGTCCGAAATGT
	R	TGGATGAGGTGTGAAGTCTGGGGCAAAGTA
HDAC4	F	TGCAGCAGAGGTTGAGCGTGAG
	R	TCGTAGCGGTGGAGGGACAT
HDAC5	F	TGCAGCAAAAGCCCAACATCAAC
	R	CCCAGACCAGCGGCGAACTT
HDAC6	F	CCGGAGTGCCCAGGCTTCAGTTTC
	R	ATTGTCCTCCTCCATGTTGTCCCTCTCCA
HDAC7	F	GGCAACGGCACCCAGCAAACCTTCTAC
	R	AGCCCCTACCTCATCCACAGCCCCACTC
HDAC8	F	TGACGGAATGTGCAAAGTAGC
	R	ATATTCCCAGGACAGCATCATT
HDAC9	F	CAGGATGATGATGCCCGTGGTG
	R	TGCTGCCGTGTCAAGTTCTCATGCTGTTTC
HDAC10	F	TTCTGCCCCCTGACGTCATCCAACA
	R	GCCCATCCAGCATCCCATCTAAG
HDAC11	F	CAGGGCAATGGGCATGAGCGAGACTT
	R	TCCCCTGGGTAGATGTGGCGGTTGTAGAC
