# Supplementary material for: HDAC6 regulates NF-κB signalling to control chondrocyte IL-1-induced MMP and inflammatory gene expression
Source: Sci Rep. 2022 Apr 22;12:6640. doi: 10.1038/s41598-022-10518-z (PMC9033835; doi:10.1038/s41598-022-10518-z)
Supplement: Supplementary file 7 — Supplementary Information 2. [file 41598_2022_10518_MOESM7_ESM.zip]

Archive with 2 entries (2 files):
- Supplementary Dataset 1.xlsx
- Supplementary Dataset 2.xlsx
