# Supplementary material for: HDAC6 regulates NF-κB signalling to control chondrocyte IL-1-induced MMP and inflammatory gene expression
Source: Sci Rep. 2022 Apr 22;12:6640. doi: 10.1038/s41598-022-10518-z (PMC9033835; doi:10.1038/s41598-022-10518-z)
Supplement: Supplementary file 7 — Supplementary Information 2. [file 41598_2022_10518_MOESM7_ESM.zip › Supplementary Dataset 1.xlsx]

## Sheet: Sheet1
Supplementary Dataset 1. Microarray analysis of the effect of HDAC6 knockdown on IL-1-induced gene expression in SW1353 chondrocytes
Gene expression values from microarray analysis of SW1353 cells transfected with QIAGEN HDAC6 siRNA or non-targetting Allstars control siRNA 24 hours prior to stimulation with IL-1 for 6 hours. Log fold change values are presented for contrasts between siHDAC6 and siCon in IL-1 treated cells, and IL-1 treated cells versus control cells.
Gene symbol	Name	Probe_list	Allstars_Control	HDAC6_Control	Allstars_IL-1	HDAC6_IL-1	HDAC6_IL1-AS_IL1 logFC	AS_IL1-AS_Con logFC
IL6	interleukin 6 (interferon, beta 2)	4040576	6.34631	6.3972	11.4943	9.35471	-2.13954	5.14794
MMP13	matrix metallopeptidase 13 (collagenase 3)	650092	6.4201	6.2857	9.00024	7.10282	-1.89742	2.58014
MMP10	matrix metallopeptidase 10 (stromelysin 2)	150180	7.3085	6.64965	9.77805	8.17329	-1.60476	2.46955
MAFB	v-maf avian musculoaponeurotic fibrosarcoma oncogene homolog B	2060440	10.4606	8.62223	9.70308	8.10056	-1.60251	-0.757513
PPT1	palmitoyl-protein thioesterase 1	7200041	10.0781	8.42192	9.92853	8.3331	-1.59543	-0.149543
MMP12	matrix metallopeptidase 12 (macrophage elastase)	4760626	6.43268	6.4349	10.8668	9.27936	-1.58745	4.43412
CRYGS	crystallin, gamma S	6100064	9.27969	7.17307	8.45585	6.92421	-1.53163	-0.823847
MMP12	matrix metallopeptidase 12 (macrophage elastase)	4780209	6.33236	6.27002	9.74293	8.229	-1.51393	3.41057
CXCL10	chemokine (C-X-C motif) ligand 10	6270553	6.4334	6.48241	13.3965	11.8885	-1.508	6.96312
KIAA1199	KIAA1199	110181	8.98734	8.35399	11.8796	10.4303	-1.44927	2.89222
CCL4L1	chemokine (C-C motif) ligand 4-like 1	3520102	6.3754	6.37836	9.54851	8.11194	-1.43658	3.17311
NCOA7	nuclear receptor coactivator 7	630091	7.6277	7.08342	9.99613	8.60057	-1.39556	2.36843
HIGD1A	HIG1 hypoxia inducible domain family, member 1A	3780019	10.1762	8.67803	10.1598	8.76668	-1.39316	-0.0163294
CCL4L2	chemokine (C-C motif) ligand 4-like 2	2970575	6.36004	6.38559	10.455	9.0737	-1.38129	4.09495
GBP6	guanylate binding protein family, member 6	3780047	6.45723	6.35343	8.18647	6.82877	-1.3577	1.72924
IL1B	interleukin 1, beta	840685	6.29062	6.3335	9.2648	7.91642	-1.34838	2.97418
ABHD17C	abhydrolase domain containing 17C	4150519	9.7753	8.74544	11.3606	10.0473	-1.31326	1.58527
DEFB4A	defensin, beta 4A	2120091	6.39204	6.3245	8.66348	7.36948	-1.294	2.27144
NA	NA	580709	6.39389	6.44945	9.05043	7.7679	-1.28253	2.65653
IL1RN	interleukin 1 receptor antagonist	7510386	6.42781	6.47422	8.71901	7.43943	-1.27957	2.2912
MMD	monocyte to macrophage differentiation-associated	5550431	7.8995	6.91529	8.23331	6.95708	-1.27624	0.333811
BEX2	brain expressed X-linked 2	4830674	8.62842	7.25973	8.29443	7.03231	-1.26212	-0.333987
ATP6V0E2	ATPase, H+ transporting V0 subunit e2	6180088	8.95953	7.9237	8.93257	7.6721	-1.26048	-0.0269575
MMP1	matrix metallopeptidase 1 (interstitial collagenase)	3360224	6.48704	6.44837	9.81029	8.55715	-1.25314	3.32325
TNFAIP6	tumor necrosis factor, alpha-induced protein 6	2140242	6.45252	6.42722	10.429	9.17687	-1.25216	3.9765
PCBP2	poly(rC) binding protein 2	6480411	10.6818	9.72319	10.5742	9.3398	-1.23437	-0.107666
IL36G	interleukin 36, gamma	5890689	6.27521	6.29617	10.0468	8.83455	-1.21227	3.77161
TXNDC5	thioredoxin domain containing 5 (endoplasmic reticulum)	5050053	10.4211	9.12483	10.1897	9.00466	-1.18504	-0.231406
ISG20	interferon stimulated exonuclease gene 20kDa	6330132	6.88341	6.85617	11.0661	9.91299	-1.15309	4.18267
CCL3L1	chemokine (C-C motif) ligand 3-like 1	610524	6.39019	6.40039	9.41629	8.26345	-1.15284	3.0261
SLC7A8	solute carrier family 7 (amino acid transporter light chain, L system), member 8	4860537	9.72527	8.5099	9.14254	7.99444	-1.1481	-0.582727
OASL	2'-5'-oligoadenylate synthetase-like	7650097	6.45689	6.62302	10.5488	9.40154	-1.14728	4.09192
CCL3L1	chemokine (C-C motif) ligand 3-like 1	4250053	6.44055	6.41234	10.0543	8.90724	-1.14702	3.61371
CCL8	chemokine (C-C motif) ligand 8	6620121	6.78598	6.64446	13.652	12.5091	-1.14287	6.86597
LGMN	legumain	4560129	10.3069	9.157	10.508	9.3653	-1.14269	0.201132
SLC35A2	solute carrier family 35 (UDP-galactose transporter), member A2	4860195	8.65474	7.66701	8.70953	7.56728	-1.14226	0.0547997
CCL3L3	chemokine (C-C motif) ligand 3-like 3	2810010	6.40664	6.44972	11.7672	10.626	-1.14122	5.36057
PPP2CB	protein phosphatase 2, catalytic subunit, beta isozyme	3940528	9.5639	8.41469	9.53612	8.40664	-1.12949	-0.0277825
NA	NA	2710064	7.12902	6.88136	10.3169	9.18827	-1.12865	3.18791
LGMN	legumain	1300452	9.53146	8.47537	9.78443	8.65923	-1.1252	0.25297
CCL3L1	chemokine (C-C motif) ligand 3-like 1	6660288	6.32219	6.37853	8.64253	7.53188	-1.11065	2.32034
IL24	interleukin 24	4290201	6.38758	6.43291	8.51824	7.41773	-1.10051	2.13066
HIGD1A	HIG1 hypoxia inducible domain family, member 1A	7550341	9.57698	8.20611	9.67891	8.57985	-1.09906	0.101923
NA	NA	2120164	11.6024	10.4681	11.4184	10.3356	-1.0828	-0.183962
NGFRAP1	nerve growth factor receptor (TNFRSF16) associated protein 1	6860220	10.1676	9.12194	10.0053	8.92774	-1.07756	-0.162274
CD83	CD83 molecule	5050162	7.18946	6.70737	8.05009	6.99046	-1.05964	0.860632
C18orf25	chromosome 18 open reading frame 25	1410563	9.21279	8.17785	9.38071	8.322	-1.05871	0.167911
PLAT	plasminogen activator, tissue	3710044	6.92386	6.66256	8.39459	7.33606	-1.05853	1.47073
NA	NA	2190546	12.3803	11.3351	12.2327	11.1886	-1.04413	-0.14753
BCCIP	BRCA2 and CDKN1A interacting protein	990598	8.76296	7.61425	8.63444	7.59302	-1.04142	-0.128525
IFI27	interferon, alpha-inducible protein 27	3990170	6.5276	6.46584	10.1064	9.07339	-1.03302	3.57881
NA	NA	620609	11.7004	10.866	11.6515	10.6226	-1.02894	-0.0489324
OASL	2'-5'-oligoadenylate synthetase-like	6280543	6.319	6.29384	8.31112	7.28818	-1.02294	1.99212
CCL7	chemokine (C-C motif) ligand 7	4610364	6.73529	6.48466	10.5424	9.53572	-1.00666	3.80709
NA	NA	6040195	12.304	11.1958	12.1397	11.1483	-0.991409	-0.164257
HIGD1A	HIG1 hypoxia inducible domain family, member 1A	7100164	9.9382	8.79073	9.92114	8.92977	-0.991371	-0.0170541
NA	NA	1430093	9.78259	8.67625	9.37835	8.39459	-0.983762	-0.404244
SLC39A11	solute carrier family 39, member 11	2470609	8.79469	7.92871	8.9133	7.93112	-0.982182	0.118614
NA	NA	2650400	11.0282	9.94386	10.7781	9.79651	-0.981567	-0.250124
NA	NA	6590156	8.59754	7.49145	8.29527	7.31847	-0.976801	-0.302266
C18orf56	chromosome 18 open reading frame 56	1450682	7.99442	7.006	7.75642	6.78769	-0.968732	-0.237999
MPRIP	myosin phosphatase Rho interacting protein	4880563	9.24963	8.32388	9.16795	8.20473	-0.963223	-0.0816757
PLEKHB2	pleckstrin homology domain containing, family B (evectins) member 2	1470341	8.40202	7.67522	8.54123	7.58718	-0.954053	0.139211
CCDC117	coiled-coil domain containing 117	6940541	8.02712	7.4192	8.439	7.48648	-0.952521	0.411881
CCL3	chemokine (C-C motif) ligand 3	6590682	6.40435	6.42749	11.3067	10.3616	-0.945139	4.90235
MT1X	metallothionein 1X	6620528	11.6852	11.0692	13.2499	12.3113	-0.938592	1.56468
FADS1	fatty acid desaturase 1	2360020	8.46552	7.43598	8.3104	7.37366	-0.936738	-0.155117
ITPRIP	inositol 1,4,5-trisphosphate receptor interacting protein	2690324	8.6885	8.15764	9.67135	8.74046	-0.930889	0.982845
THOC7	THO complex 7 homolog (Drosophila)	5870113	10.8256	9.92507	10.8259	9.8999	-0.925959	0.000244289
RPSA	ribosomal protein SA	1410537	13.4133	12.4233	13.3619	12.438	-0.923901	-0.0514222
TNFSF10	tumor necrosis factor (ligand) superfamily, member 10	870202	6.27054	6.22576	8.54353	7.62772	-0.915813	2.273
RSAD2	radical S-adenosyl methionine domain containing 2	3360343	6.28768	6.34729	9.66012	8.7484	-0.911728	3.37244
MMP3	matrix metallopeptidase 3 (stromelysin 1, progelatinase)	7400400	7.52559	7.40476	11.7324	10.8211	-0.911249	4.20677
PLEKHA4	pleckstrin homology domain containing, family A (phosphoinositide binding specific) member 4	2490577	7.0783	6.99823	9.3328	8.42582	-0.906978	2.25449
FZD8	frizzled family receptor 8	3290301	7.57744	6.69629	7.60662	6.70233	-0.904287	0.0291835
GBP5	guanylate binding protein 5	1510364	6.68418	6.8058	9.45166	8.54919	-0.902466	2.76748
HERC5	HECT and RLD domain containing E3 ubiquitin protein ligase 5	5720482	8.28482	8.07108	12.1027	11.2037	-0.898964	3.81784
PHLDA1	pleckstrin homology-like domain, family A, member 1	5900725	12.1603	11.8575	12.4583	11.5595	-0.898832	0.297995
HAVCR2	hepatitis A virus cellular receptor 2	5220093	9.61269	8.3001	8.44974	7.56143	-0.888313	-1.16294
GBP2	guanylate binding protein 2, interferon-inducible	1940162	8.07148	7.75396	11.2176	10.3312	-0.8864	3.14607
MAPK6	mitogen-activated protein kinase 6	7160348	9.57075	8.461	9.36133	8.48099	-0.880338	-0.209422
SSR1	signal sequence receptor, alpha	110451	9.54608	8.68058	9.36113	8.50498	-0.856151	-0.184947
SWAP70	SWAP switching B-cell complex 70kDa subunit	6200753	8.96966	7.93974	8.60122	7.74716	-0.854066	-0.36844
CD68	CD68 molecule	6220382	8.29224	7.76497	8.63421	7.78301	-0.851202	0.341968
GDF15	growth differentiation factor 15	5090671	8.88115	8.39592	9.70941	8.86106	-0.848353	0.828261
FAM45A	family with sequence similarity 45, member A	990711	8.75934	7.70821	8.38	7.53305	-0.846944	-0.379344
IL8	interleukin 8	1570553	6.51213	6.49356	12.4505	11.6101	-0.840378	5.93837
BABAM1	BRISC and BRCA1 A complex member 1	2760259	8.1617	7.3743	7.98883	7.15252	-0.836312	-0.17287
IL18BP	interleukin 18 binding protein	2190717	6.46434	6.50685	8.54732	7.71222	-0.835108	2.08298
SGSM1	small G protein signaling modulator 1	840364	6.81658	6.41669	7.32313	6.48835	-0.834777	0.506551
BABAM1	BRISC and BRCA1 A complex member 1	3610768	9.69556	8.78852	9.51336	8.67972	-0.83364	-0.182202
CTSL	cathepsin L	4260386	11.4748	10.6489	11.7948	10.9616	-0.833135	0.319999
TIPARP	TCDD-inducible poly(ADP-ribose) polymerase	6760546	7.43305	7.33669	8.56575	7.73282	-0.832923	1.13269
CDC25B	cell division cycle 25B	4760338	10.3123	9.89343	10.9316	10.1	-0.831568	0.61927
SOD2	superoxide dismutase 2, mitochondrial	3420373	7.29875	6.94356	10.8643	10.0365	-0.827815	3.56555
WARS	tryptophanyl-tRNA synthetase	3710068	8.11406	7.91482	10.2612	9.43396	-0.827201	2.1471
PIM2	pim-2 oncogene	6200168	6.63342	6.5914	8.04456	7.22208	-0.822479	1.41113
CFB	complement factor B	3370349	6.38122	6.4047	9.33194	8.51004	-0.8219	2.95072
CAV1	caveolin 1, caveolae protein, 22kDa	5550379	9.21209	8.58461	9.00953	8.19115	-0.818379	-0.202565
ZC3HAV1	zinc finger CCCH-type, antiviral 1	3710243	6.57716	6.55236	8.72165	7.90447	-0.817175	2.14449
LYN	v-yes-1 Yamaguchi sarcoma viral related oncogene homolog	7320551	10.3218	9.49021	11.3542	10.5384	-0.815865	1.0324
PCBP2	poly(rC) binding protein 2	1580537	12.0035	10.9713	11.7057	10.892	-0.813721	-0.29778
C3AR1	complement component 3a receptor 1	840068	7.37915	6.94977	8.20682	7.39511	-0.81171	0.827672
YWHAE	tyrosine 3-monooxygenase/tryptophan 5-monooxygenase activation protein, epsilon polypeptide	2140762	7.52509	6.5883	7.49376	6.68482	-0.808936	-0.0313362
SIPA1L2	signal-induced proliferation-associated 1 like 2	3460053	8.41499	8.05079	9.13795	8.33093	-0.807025	0.722961
IFI44L	interferon-induced protein 44-like	3870338	6.9676	6.78189	9.42078	8.61621	-0.804577	2.45318
CTNNBL1	catenin, beta like 1	940280	7.65848	7.59915	8.92574	8.12419	-0.801551	1.26726
FAM46A	family with sequence similarity 46, member A	3940133	10.0962	9.18026	11.3019	10.5025	-0.799333	1.20569
SCAMP1	secretory carrier membrane protein 1	1050544	9.92793	9.12891	10.4533	9.65548	-0.797845	0.525388
TNFSF13B	tumor necrosis factor (ligand) superfamily, member 13b	4900435	6.52787	6.50922	9.86988	9.07727	-0.792608	3.34201
MXD1	MAX dimerization protein 1	670086	7.16405	6.76021	7.92276	7.13249	-0.790265	0.758706
RPSAP58	ribosomal protein SA pseudogene 58	4250750	13.2268	12.4165	13.2011	12.412	-0.789107	-0.0256079
HMOX1	heme oxygenase (decycling) 1	6660601	9.81654	8.96239	9.75822	8.97277	-0.785455	-0.0583153
CEACAM1	carcinoembryonic antigen-related cell adhesion molecule 1 (biliary glycoprotein)	5700753	6.81162	6.57769	8.73459	7.94952	-0.785066	1.92297
RNA28S5	RNA, 28S ribosomal 5	6280504	10.0611	9.63166	10.4316	9.64974	-0.781846	0.370451
ARFGAP3	ADP-ribosylation factor GTPase activating protein 3	5090056	8.55297	8.56487	9.52414	8.74514	-0.779001	0.971165
GCH1	GTP cyclohydrolase 1	240053	6.51459	6.55958	8.98239	8.21236	-0.770038	2.4678
CCL20	chemokine (C-C motif) ligand 20	4220246	6.57572	6.59168	8.55781	7.789	-0.768809	1.98209
CXCR4	chemokine (C-X-C motif) receptor 4	7320288	8.58079	8.36171	9.1518	8.38359	-0.768208	0.571005
IFITM1	interferon induced transmembrane protein 1	5360156	6.76462	6.60296	9.98625	9.21964	-0.766606	3.22162
MTMR11	myotubularin related protein 11	3890138	7.83705	7.70809	8.63635	7.87386	-0.762491	0.799296
IDO1	indoleamine 2,3-dioxygenase 1	380259	6.30632	6.344	7.88005	7.11758	-0.762471	1.57372
CA2	carbonic anhydrase II	460358	6.43443	6.31872	7.17613	6.41722	-0.758901	0.741692
CAV1	caveolin 1, caveolae protein, 22kDa	1070215	12.0797	11.4165	11.8605	11.1081	-0.752402	-0.219138
MTPN	myotrophin	4210128	11.4284	10.6308	11.4107	10.6585	-0.752278	-0.0176826
MSC	musculin	7510377	6.67706	6.64369	8.25952	7.50759	-0.751931	1.58246
DNAJB6	DnaJ (Hsp40) homolog, subfamily B, member 6	1230224	8.88669	8.6467	9.15469	8.40352	-0.751172	0.267999
HMGB1P1	high mobility group box 1 pseudogene 1	6330039	8.53217	7.46307	8.25565	7.51134	-0.744314	-0.27652
SPSB1	splA/ryanodine receptor domain and SOCS box containing 1	7100382	7.8067	7.54957	9.0399	8.30156	-0.738332	1.2332
PLEKHB2	pleckstrin homology domain containing, family B (evectins) member 2	7040301	8.22285	7.39531	8.2462	7.50792	-0.738282	0.0233485
OLFML2B	olfactomedin-like 2B	7150019	8.88316	8.22098	8.25057	7.51377	-0.736806	-0.632591
CXCL11	chemokine (C-X-C motif) ligand 11	4540709	6.31556	6.35323	8.33388	7.59769	-0.736192	2.01832
FBXO32	F-box protein 32	1430598	10.3804	10.0534	10.8238	10.0936	-0.730177	0.443372
SLAMF7	SLAM family member 7	4280497	6.63909	6.66747	7.58179	6.85264	-0.729144	0.942692
NAMPT	nicotinamide phosphoribosyltransferase	2230379	6.95284	6.77219	8.82549	8.10021	-0.725284	1.87265
MTPN	myotrophin	5890630	9.43197	8.5235	9.49695	8.77223	-0.724715	0.0649808
MX2	myxovirus (influenza virus) resistance 2 (mouse)	5490470	6.476	6.51947	10.5159	9.79141	-0.724502	4.03991
TNFSF13B	tumor necrosis factor (ligand) superfamily, member 13b	6840020	6.56722	6.53093	9.20023	8.47606	-0.724164	2.633
DUSP19	dual specificity phosphatase 19	5260195	9.55537	9.64345	11.2585	10.539	-0.719438	1.7031
LMO2	LIM domain only 2 (rhombotin-like 1)	3850059	6.87364	6.56621	8.33818	7.62525	-0.712931	1.46455
IFIT2	interferon-induced protein with tetratricopeptide repeats 2	2600747	7.27407	7.47539	13.0874	12.3765	-0.710848	5.81331
NPTX2	neuronal pentraxin II	6420050	9.33007	8.87634	9.88188	9.17474	-0.707142	0.551808
RNF19B	ring finger protein 19B	130403	8.09193	7.83197	9.42955	8.72312	-0.70643	1.33762
ETFA	electron-transfer-flavoprotein, alpha polypeptide	4780743	10.3238	9.60537	10.2251	9.51999	-0.705097	-0.0987554
NAMPT	nicotinamide phosphoribosyltransferase	3060523	7.00743	6.85726	8.45752	7.7526	-0.704921	1.45009
KIAA1598	KIAA1598	5340162	8.22623	7.5744	8.13626	7.43243	-0.703833	-0.0899735
GBP4	guanylate binding protein 4	1980524	6.57148	6.55788	9.94849	9.2467	-0.701787	3.37701
CSF2	colony stimulating factor 2 (granulocyte-macrophage)	2750196	6.36693	6.41328	9.35601	8.65439	-0.701619	2.98908
BCAT1	branched chain amino-acid transaminase 1, cytosolic	7650524	7.89725	7.25117	7.87769	7.17658	-0.701109	-0.0195576
PI3	peptidase inhibitor 3, skin-derived	1050168	6.34074	6.29338	7.53112	6.83232	-0.698803	1.19038
PIGK	phosphatidylinositol glycan anchor biosynthesis, class K	6180300	7.82803	6.99536	7.63431	6.93884	-0.695466	-0.193727
PPM1K	protein phosphatase, Mg2+/Mn2+ dependent, 1K	7160593	6.55733	6.52822	8.17299	7.47892	-0.694064	1.61566
JAK2	Janus kinase 2	3940189	6.8203	6.7465	7.87669	7.18325	-0.69344	1.05639
ADAP1	ArfGAP with dual PH domains 1	830735	6.87511	6.67213	9.79009	9.09679	-0.693304	2.91498
CXCR4	chemokine (C-X-C motif) receptor 4	1300280	7.15377	7.00374	7.83991	7.14779	-0.692114	0.686136
AMDHD2	amidohydrolase domain containing 2	6110280	8.77337	8.08391	8.19957	7.50779	-0.691779	-0.573794
LMBR1	limb development membrane protein 1	4590612	9.60687	8.81415	9.30611	8.61669	-0.689422	-0.300759
NA	NA	4860093	8.61325	8.08839	8.84261	8.15387	-0.688741	0.229364
ALDH7A1	aldehyde dehydrogenase 7 family, member A1	4150544	9.33797	8.54648	9.02882	8.34406	-0.68476	-0.309148
ATF3	activating transcription factor 3	4780128	6.99688	6.98593	8.72824	8.04481	-0.683428	1.73136
CTSL	cathepsin L	4150189	11.5482	10.9368	11.8485	11.1653	-0.68314	0.300256
BTG3	BTG family, member 3	4920053	9.25682	9.06473	9.87428	9.19116	-0.683118	0.617461
NA	NA	7380243	6.6143	6.54594	7.53715	6.85594	-0.681212	0.922854
IL1RN	interleukin 1 receptor antagonist	2470601	6.27974	6.32876	7.16996	6.4906	-0.67936	0.890212
CALD1	caldesmon 1	4230328	9.09739	8.58663	9.28846	8.60966	-0.678803	0.191075
MGP	matrix Gla protein	940735	9.48139	8.73273	9.36925	8.69113	-0.678122	-0.112141
XBP1	X-box binding protein 1	2450156	9.09416	8.81065	9.9875	9.31084	-0.676668	0.893346
AKR1C2	aldo-keto reductase family 1, member C2	5340129	6.73291	6.62855	8.0283	7.35303	-0.675269	1.29539
NA	NA	2120450	7.10282	6.60903	7.61846	6.94359	-0.67487	0.515633
NFIL3	nuclear factor, interleukin 3 regulated	5420564	7.31966	6.94139	7.91343	7.23933	-0.674099	0.593768
GRINA	glutamate receptor, ionotropic, N-methyl D-aspartate-associated protein 1 (glutamate binding)	70070	8.5188	8.03665	8.82481	8.15327	-0.671542	0.306015
B4GALT5	UDP-Gal:betaGlcNAc beta 1,4- galactosyltransferase, polypeptide 5	2060047	8.95306	8.78378	10.6504	9.98235	-0.66808	1.69737
MFSD6	major facilitator superfamily domain containing 6	3870291	7.86695	7.02001	7.52218	6.85523	-0.666945	-0.344771
BICD2	bicaudal D homolog 2 (Drosophila)	6840064	9.12257	8.16091	8.79533	8.12843	-0.666907	-0.327234
NA	NA	5670563	6.77876	6.70818	8.00827	7.34229	-0.665982	1.22951
CCT2	chaperonin containing TCP1, subunit 2 (beta)	7100288	10.3012	9.57916	10.0402	9.37595	-0.664231	-0.261016
FST	follistatin	6020286	8.39869	9.40642	10.3728	9.70942	-0.663418	1.97415
CSAG1	chondrosarcoma associated gene 1	3830202	10.3451	10.1704	11.1047	10.4455	-0.659184	0.759587
PANX1	pannexin 1	1940343	6.86037	6.8291	8.02766	7.37048	-0.657182	1.1673
UCHL5	ubiquitin carboxyl-terminal hydrolase L5	2750746	7.67972	6.94098	7.54653	6.88968	-0.656856	-0.133183
MX1	myxovirus (influenza virus) resistance 1, interferon-inducible protein p78 (mouse)	1690066	6.72881	6.78859	9.63349	8.97695	-0.656533	2.90468
MOB3C	MOB kinase activator 3C	7560471	7.16946	6.84798	8.31754	7.66123	-0.656305	1.14807
STC1	stanniocalcin 1	2650730	7.33944	7.29331	8.18736	7.53364	-0.653721	0.847922
SERTAD1	SERTA domain containing 1	4290072	8.61472	8.48412	9.439	8.78965	-0.649348	0.824284
IFI44	interferon-induced protein 44	2570300	7.15105	6.7352	10.6365	9.98883	-0.647687	3.48546
BOLA3	bolA family member 3	3390093	10.175	9.66715	10.0298	9.38422	-0.645569	-0.14522
WARS	tryptophanyl-tRNA synthetase	4860224	8.74174	8.60434	10.8482	10.2042	-0.643994	2.10648
EOGT	EGF domain-specific O-linked N-acetylglucosamine (GlcNAc) transferase	2480440	7.18904	6.49359	7.22087	6.58043	-0.640442	0.0318319
APTX	aprataxin	1570138	8.29374	7.46312	8.1701	7.53344	-0.636659	-0.123645
SLC39A14	solute carrier family 39 (zinc transporter), member 14	2630563	8.17361	7.93361	10.6855	10.0489	-0.636616	2.51187
TMEM140	transmembrane protein 140	4670414	7.23742	7.24826	9.94448	9.30829	-0.636187	2.70706
NPL	N-acetylneuraminate pyruvate lyase (dihydrodipicolinate synthase)	110653	7.84811	6.96474	7.51358	6.87886	-0.634715	-0.33453
DDIT3	DNA-damage-inducible transcript 3	830619	8.34209	7.98734	8.58305	7.95199	-0.631062	0.240959
BMP2	bone morphogenetic protein 2	4280577	6.94547	6.58163	7.49836	6.86752	-0.630846	0.552893
CSAG2	CSAG family, member 2	6900377	9.07556	8.92713	10.1349	9.50508	-0.629771	1.0593
CEACAM1	carcinoembryonic antigen-related cell adhesion molecule 1 (biliary glycoprotein)	2970286	6.84357	6.7856	8.20744	7.58021	-0.627233	1.36388
MGP	matrix Gla protein	1430487	8.97763	8.20498	8.80357	8.17762	-0.625947	-0.174054
BATF3	basic leucine zipper transcription factor, ATF-like 3	5900253	6.4413	6.4816	7.53915	6.91462	-0.624531	1.09785
HSP90AA1	heat shock protein 90kDa alpha (cytosolic), class A member 1	3390544	10.2304	9.76245	10.255	9.63466	-0.620309	0.0245371
SNTB2	syntrophin, beta 2 (dystrophin-associated protein A1, 59kDa, basic component 2)	1240750	9.55694	8.73665	9.07433	8.45628	-0.618056	-0.482609
NDRG4	NDRG family member 4	7330739	8.22753	7.45276	8.2384	7.62121	-0.617194	0.0108703
PPP2CB	protein phosphatase 2, catalytic subunit, beta isozyme	6840280	7.61313	6.82446	7.78519	7.16962	-0.615572	0.172057
NA	NA	4780187	9.01007	8.43977	8.43469	7.81955	-0.615138	-0.575384
ADM	adrenomedullin	5670465	8.08526	7.66101	9.11274	8.49813	-0.614609	1.02748
CCR1	chemokine (C-C motif) receptor 1	7320301	7.34652	6.8404	8.0746	7.46194	-0.61266	0.728078
PI4K2B	phosphatidylinositol 4-kinase type 2 beta	770047	7.49445	7.50212	9.1131	8.50313	-0.609968	1.61865
TLE4	transducin-like enhancer of split 4 (E(sp1) homolog, Drosophila)	5310360	8.56176	8.58355	9.35961	8.75036	-0.609253	0.797856
TRIM22	tripartite motif containing 22	5960747	7.06023	6.94279	9.23449	8.62633	-0.60816	2.17426
TXNDC5	thioredoxin domain containing 5 (endoplasmic reticulum)	4850398	7.77475	7.22474	7.62954	7.02335	-0.606192	-0.145211
FBXO32	F-box protein 32	1990079	11.4568	11.2274	11.9586	11.3527	-0.605909	0.501855
CD44	CD44 molecule (Indian blood group)	4560193	8.49851	8.59252	10.0214	9.41626	-0.605157	1.52291
SDF2L1	stromal cell-derived factor 2-like 1	3120079	9.75951	9.14801	10.0307	9.42733	-0.603365	0.271187
NGFRAP1	nerve growth factor receptor (TNFRSF16) associated protein 1	5260349	7.53209	7.09877	7.5028	6.89973	-0.603066	-0.0292962
NA	NA	6130446	9.63917	9.09915	9.86055	9.25772	-0.602836	0.221389
INSIG2	insulin induced gene 2	2070039	8.35774	8.35805	9.11236	8.50986	-0.602498	0.754622
NA	NA	5570519	10.7555	10.0142	10.2496	9.6484	-0.601213	-0.505868
CD68	CD68 molecule	4570438	9.32134	8.85099	9.68931	9.08859	-0.600727	0.367974
ROR2	receptor tyrosine kinase-like orphan receptor 2	4920390	7.43619	7.11774	8.06974	7.47001	-0.599725	0.633542
IFIT3	interferon-induced protein with tetratricopeptide repeats 3	1500280	7.99479	7.77586	12.9378	12.3382	-0.599555	4.94297
CHST15	carbohydrate (N-acetylgalactosamine 4-sulfate 6-O) sulfotransferase 15	7320041	8.43578	8.0179	8.97244	8.3734	-0.599033	0.536659
ISG15	ISG15 ubiquitin-like modifier	2100196	7.45801	7.42158	11.707	11.108	-0.598945	4.24898
KIAA1147	KIAA1147	1050082	8.73505	7.97857	8.42917	7.83099	-0.598179	-0.305888
DDX18	DEAD (Asp-Glu-Ala-Asp) box polypeptide 18	6060201	8.99681	8.4206	8.9128	8.31608	-0.59672	-0.0840068
CTSL	cathepsin L	840717	7.37414	7.0317	7.69642	7.10309	-0.593333	0.322285
PLEKHB2	pleckstrin homology domain containing, family B (evectins) member 2	3800537	9.38217	8.52103	9.13789	8.54772	-0.590172	-0.244282
IFIT3	interferon-induced protein with tetratricopeptide repeats 3	520408	7.42795	7.41239	11.9036	11.3139	-0.589635	4.47561
HILPDA	hypoxia inducible lipid droplet-associated	7320441	6.73538	6.91461	7.56439	6.9751	-0.589296	0.829015
METTL21B	methyltransferase like 21B	870056	7.78347	7.56978	8.32076	7.73161	-0.589152	0.537291
ARPC1B	actin related protein 2/3 complex, subunit 1B, 41kDa	130717	8.18802	7.64532	8.32349	7.73455	-0.588943	0.135474
HERC6	HECT and RLD domain containing E3 ubiquitin protein ligase family member 6	6860482	7.68628	7.66423	9.66705	9.07838	-0.588673	1.98077
CSAG2	CSAG family, member 2	5860504	7.93318	7.72464	8.65539	8.06764	-0.587748	0.722202
CCDC109B	coiled-coil domain containing 109B	1780259	9.72205	9.63967	10.8254	10.2403	-0.585153	1.10336
RNASEH1	ribonuclease H1	1510661	8.05922	7.33325	7.94984	7.36726	-0.582573	-0.109388
SLC39A8	solute carrier family 39 (zinc transporter), member 8	3120543	7.57861	7.47423	8.4574	7.87509	-0.582317	0.878792
GPBP1	GC-rich promoter binding protein 1	6480315	8.41273	8.24778	9.17441	8.59296	-0.581451	0.761684
NA	NA	6590598	7.90879	7.17381	7.77322	7.19205	-0.581172	-0.135572
BOLA3	bolA family member 3	6520576	10.3457	9.93128	10.1897	9.60886	-0.580881	-0.15598
PEBP1	phosphatidylethanolamine binding protein 1	3850273	9.33273	9.53198	9.2698	8.69035	-0.579451	-0.0629261
APOBEC3F	apolipoprotein B mRNA editing enzyme, catalytic polypeptide-like 3F	6290743	6.97902	6.90842	8.23159	7.65233	-0.579265	1.25257
SRGN	serglycin	360500	9.36144	9.23829	10.8868	10.3082	-0.578612	1.52535
CSAG3	CSAG family, member 3	4010095	6.97502	6.87261	8.5973	8.01874	-0.578566	1.62228
PIGA	phosphatidylinositol glycan anchor biosynthesis, class A	6650687	8.1992	7.84264	8.80527	8.22783	-0.577439	0.606066
C12orf57	chromosome 12 open reading frame 57	3130291	10.1675	9.77509	10.1497	9.57254	-0.57717	-0.017807
SPHK1	sphingosine kinase 1	2470689	8.20599	7.85293	8.68135	8.10498	-0.576379	0.475369
CALD1	caldesmon 1	620750	10.8406	10.3804	11.1261	10.5499	-0.576158	0.285476
WISP1	WNT1 inducible signaling pathway protein 1	2320564	7.54176	7.26075	8.94907	8.37473	-0.574341	1.40731
HERC4	HECT and RLD domain containing E3 ubiquitin protein ligase 4	3830040	8.86727	8.30386	8.90738	8.33516	-0.572219	0.0401165
TMBIM1	transmembrane BAX inhibitor motif containing 1	5820097	8.10518	7.79743	8.42743	7.85555	-0.571883	0.322248
RARRES3	retinoic acid receptor responder (tazarotene induced) 3	2650564	7.44705	6.97675	8.62045	8.04891	-0.571542	1.17341
ATOX1	antioxidant 1 copper chaperone	5560131	10.2044	9.67118	10.3439	9.77564	-0.568291	0.139542
MANF	mesencephalic astrocyte-derived neurotrophic factor	4560110	10.8386	10.438	11.117	10.5497	-0.567329	0.278395
CEACAM1	carcinoembryonic antigen-related cell adhesion molecule 1 (biliary glycoprotein)	5340767	6.52722	6.44955	7.61893	7.05285	-0.56608	1.09171
TMEM62	transmembrane protein 62	5050735	7.71808	7.76206	9.07019	8.50474	-0.565452	1.35211
TUBB2A	tubulin, beta 2A class IIa	450292	7.4475	7.21328	8.08864	7.5233	-0.565336	0.64114
CBR3	carbonyl reductase 3	5560543	7.91834	7.50237	8.98843	8.42314	-0.565293	1.07009
SP110	SP110 nuclear body protein	3840593	8.57016	8.16411	10.456	9.89107	-0.564958	1.88588
CLIP2	CAP-GLY domain containing linker protein 2	580148	8.55158	8.42196	9.04874	8.48426	-0.564486	0.497165
UBD	ubiquitin D	6420605	6.25265	6.26881	8.04377	7.482	-0.561768	1.79112
SPINK1	serine peptidase inhibitor, Kazal type 1	2260326	7.83591	7.48629	7.98955	7.42851	-0.561039	0.153644
SHC1	SHC (Src homology 2 domain containing) transforming protein 1	6250019	11.6004	11.2068	11.6587	11.0977	-0.561028	0.0582766
SAMD9	sterile alpha motif domain containing 9	1240142	7.58973	7.54805	11.0155	10.4549	-0.560621	3.42578
NA	NA	1110450	8.85663	8.35132	9.0563	8.4992	-0.557095	0.19967
BST2	bone marrow stromal cell antigen 2	4900674	6.60796	6.62614	8.61752	8.06069	-0.556826	2.00955
RSPRY1	ring finger and SPRY domain containing 1	6510427	10.005	9.44322	9.84804	9.29236	-0.555675	-0.156972
PDGFRL	platelet-derived growth factor receptor-like	7200168	7.28957	7.75839	8.57193	8.01957	-0.552368	1.28237
THOC3	THO complex 3	610243	7.69165	7.1373	7.47307	6.92073	-0.552341	-0.218583
YPEL2	yippee-like 2 (Drosophila)	1110465	7.74286	7.58801	8.58643	8.03421	-0.552225	0.843573
NXF1	nuclear RNA export factor 1	5490356	8.18378	8.07432	8.66572	8.11395	-0.551771	0.481941
CHPT1	choline phosphotransferase 1	2630687	8.18971	7.79562	8.17607	7.62462	-0.551447	-0.0136462
OAS1	2'-5'-oligoadenylate synthetase 1, 40/46kDa	3450180	7.11009	6.8229	9.16599	8.61481	-0.551188	2.0559
NFKBIZ	nuclear factor of kappa light polypeptide gene enhancer in B-cells inhibitor, zeta	2470348	7.19203	6.99752	10.278	9.72768	-0.550318	3.08596
PFKFB3	6-phosphofructo-2-kinase/fructose-2,6-biphosphatase 3	4120053	8.15335	7.8196	8.53062	7.98056	-0.550059	0.377267
IRX3	iroquois homeobox 3	5690408	11.259	10.5482	10.9711	10.4228	-0.548328	-0.287878
HSPA5	heat shock 70kDa protein 5 (glucose-regulated protein, 78kDa)	870131	8.34948	8.07807	8.66573	8.11798	-0.547751	0.316247
UBFD1	ubiquitin family domain containing 1	1090347	7.18511	7.04165	7.60051	7.05509	-0.545417	0.415395
GBP1P1	guanylate binding protein 1, interferon-inducible pseudogene 1	620403	6.51499	6.54756	9.01491	8.46989	-0.545024	2.49992
PNKD	paroxysmal nonkinesigenic dyskinesia	4730349	6.5014	6.43853	7.14394	6.59967	-0.544269	0.642532
IL8	interleukin 8	1340743	6.73944	6.73112	13.3287	12.7853	-0.543406	6.58922
RAB3IL1	RAB3A interacting protein (rabin3)-like 1	3460161	9.35921	8.43057	8.53479	7.9917	-0.543092	-0.824416
TAP2	transporter 2, ATP-binding cassette, sub-family B (MDR/TAP)	3940477	6.92193	6.78798	8.77581	8.23326	-0.542552	1.85388
NT5C3A	5'-nucleotidase, cytosolic IIIA	3940520	8.81683	9.01267	9.68624	9.14448	-0.541759	0.869411
CGGBP1	CGG triplet repeat binding protein 1	3370687	9.64411	9.07367	9.58664	9.04656	-0.54008	-0.0574727
GMDS	GDP-mannose 4,6-dehydratase	6840156	9.18449	8.6917	9.12424	8.58479	-0.539443	-0.060259
SMIM14	small integral membrane protein 14	6900301	8.899	8.77546	9.64454	9.10519	-0.539349	0.745542
SP110	SP110 nuclear body protein	5870184	6.8538	6.87403	8.77846	8.23917	-0.539292	1.92466
SLC3A2	solute carrier family 3 (amino acid transporter heavy chain), member 2	2450725	8.21604	7.51196	7.84527	7.31032	-0.534946	-0.370775
MSRB1	methionine sulfoxide reductase B1	1440243	10.1677	9.62045	10.3472	9.81305	-0.534117	0.17946
IER3	immediate early response 3	1190367	6.67588	6.5209	8.0485	7.51446	-0.534037	1.37262
HDAC6	histone deacetylase 6	130370	6.91386	6.5	7.00712	6.47324	-0.53388	0.0932587
CCRN4L	CCR4 carbon catabolite repression 4-like (S. cerevisiae)	460484	7.72959	7.36746	9.47018	8.93832	-0.531855	1.74059
CSH1	chorionic somatomammotropin hormone 1 (placental lactogen)	4920278	8.01567	7.76751	7.97976	7.44823	-0.53153	-0.035914
HLA-DRA	major histocompatibility complex, class II, DR alpha	2570564	6.45801	6.4278	7.11026	6.58021	-0.530053	0.652252
ARHGEF3	Rho guanine nucleotide exchange factor (GEF) 3	6250435	11.2568	10.0657	10.4131	9.88578	-0.527296	-0.843772
ABCB10	ATP-binding cassette, sub-family B (MDR/TAP), member 10	4810048	7.36812	6.72476	7.32623	6.799	-0.527223	-0.0418892
EHD4	EH-domain containing 4	6400647	8.63783	8.86527	10.2811	9.75447	-0.526606	1.64324
IL4I1	interleukin 4 induced 1	540670	6.4606	6.41238	8.06192	7.53554	-0.526378	1.60133
ACSL1	acyl-CoA synthetase long-chain family member 1	1030431	7.18621	6.85861	8.13287	7.60664	-0.526226	0.946655
ARL5B	ADP-ribosylation factor-like 5B	1710753	7.00312	6.7217	7.35739	6.83123	-0.526157	0.354273
AQP9	aquaporin 9	160494	6.44817	6.52254	7.54316	7.01758	-0.525581	1.09499
SAA2	serum amyloid A2	4050291	6.30971	6.33281	7.55841	7.03333	-0.525081	1.24871
CSF1R	colony stimulating factor 1 receptor	1070014	7.83414	7.119	7.46375	6.94025	-0.523497	-0.370385
SDCBP	syndecan binding protein (syntenin)	6040324	10.35	9.94671	10.666	10.1426	-0.523428	0.315981
CES1	carboxylesterase 1	2680056	7.82775	7.37289	7.81866	7.29544	-0.523218	-0.00908762
YWHAE	tyrosine 3-monooxygenase/tryptophan 5-monooxygenase activation protein, epsilon polypeptide	510619	7.07347	6.54626	7.07007	6.54898	-0.52109	-0.00339677
THOC3	THO complex 3	2480328	7.49435	6.91675	7.24616	6.72796	-0.518196	-0.248193
SLC9A1	solute carrier family 9, subfamily A (NHE1, cation proton antiporter 1), member 1	1990022	7.68994	7.14397	7.91572	7.40083	-0.514899	0.225789
VCX2	variable charge, X-linked 2	5900228	10.7844	10.6699	10.922	10.4074	-0.514593	0.137645
CD68	CD68 molecule	3120370	12.0463	11.7449	12.5002	11.9864	-0.513813	0.453947
HES4	hairy and enhancer of split 4 (Drosophila)	5260070	8.02325	8.045	10.1572	9.6435	-0.513729	2.13398
EIF4A3	eukaryotic translation initiation factor 4A3	5270110	9.51943	9.21599	9.80126	9.28755	-0.51371	0.281827
SMIM14	small integral membrane protein 14	2230376	7.96419	7.92599	8.56614	8.05307	-0.513072	0.60195
LDB2	LIM domain binding 2	4830148	7.52724	7.25972	7.86607	7.35339	-0.51268	0.338832
ITGA2	integrin, alpha 2 (CD49B, alpha 2 subunit of VLA-2 receptor)	3890541	7.88902	7.34954	8.1553	7.64375	-0.511551	0.266275
STAT2	signal transducer and activator of transcription 2, 113kDa	130519	9.94765	9.69194	11.5556	11.0443	-0.511309	1.60795
KIAA1549L	KIAA1549-like	6200025	8.28048	7.69465	7.69792	7.18703	-0.510884	-0.582564
TRIM5	tripartite motif containing 5	5910064	6.8306	6.85361	7.75479	7.2459	-0.508892	0.924189
PGAM1	phosphoglycerate mutase 1 (brain)	3940592	10.4703	9.99418	10.7769	10.2693	-0.507589	0.306634
CYP2J2	cytochrome P450, family 2, subfamily J, polypeptide 2	1570661	6.61532	6.62211	7.49168	6.98614	-0.505539	0.87636
FFAR2	free fatty acid receptor 2	4920228	6.3844	6.33917	7.21473	6.71143	-0.503301	0.830333
C1orf85	chromosome 1 open reading frame 85	2640086	11.0469	10.3608	10.597	10.0949	-0.502121	-0.449867
TSPO	translocator protein (18kDa)	4220091	8.87596	8.20653	9.12415	8.62253	-0.501618	0.248195
BMPR2	bone morphogenetic protein receptor, type II (serine/threonine kinase)	460730	8.3064	8.18817	8.79879	8.29724	-0.501549	0.492396
DENND5A	DENN/MADD domain containing 5A	2640408	9.57431	9.49445	10.9888	10.4874	-0.501361	1.41447
IFIT1	interferon-induced protein with tetratricopeptide repeats 1	2000148	7.48097	7.69777	13.1812	12.6799	-0.501298	5.70022
RASD1	RAS, dexamethasone-induced 1	2710735	6.43067	6.47764	7.10514	6.60461	-0.500534	0.67447
LAP3	leucine aminopeptidase 3	3290292	8.33413	8.43032	10.8918	10.3914	-0.500383	2.55763
AIM2	absent in melanoma 2	1260270	6.34547	6.40062	7.23159	6.73148	-0.500115	0.886121
CYSTM1	cysteine-rich transmembrane module containing 1	4540241	8.49004	8.07826	8.42469	7.92462	-0.500066	-0.0653472
HK2	hexokinase 2	7150661	6.69167	6.73583	7.69353	7.1936	-0.49993	1.00186
BTC	betacellulin	4280131	6.38819	6.43927	7.2995	6.7997	-0.499803	0.911313
PGAM4	phosphoglycerate mutase family member 4	5890500	8.79608	8.22174	8.9619	8.46407	-0.497826	0.165818
MAF	v-maf avian musculoaponeurotic fibrosarcoma oncogene homolog	3610440	9.28641	8.80996	9.28466	8.78794	-0.496727	-0.0017427
IFI6	interferon, alpha-inducible protein 6	1010246	7.37989	7.31871	10.3291	9.83263	-0.496484	2.94922
IRX5	iroquois homeobox 5	3310022	6.86368	6.73535	7.29856	6.80231	-0.496253	0.434876
TSPO	translocator protein (18kDa)	6860753	12.6735	12.0288	12.8063	12.3107	-0.495651	0.132807
NA	NA	6580189	10.3119	10.0443	10.5743	10.0789	-0.495379	0.262382
SP110	SP110 nuclear body protein	1340491	8.79626	8.35853	10.62	10.1247	-0.495376	1.82377
SP100	SP100 nuclear antigen	4200240	6.88607	6.83726	7.92736	7.43309	-0.494267	1.04129
BATF2	basic leucine zipper transcription factor, ATF-like 2	4730059	6.43242	6.38963	7.86379	7.3701	-0.493685	1.43137
MPRIP	myosin phosphatase Rho interacting protein	3440053	7.87656	7.36176	7.77512	7.28206	-0.49306	-0.101444
GRINA	glutamate receptor, ionotropic, N-methyl D-aspartate-associated protein 1 (glutamate binding)	3800392	9.36636	8.91373	9.62314	9.13016	-0.492984	0.256782
RDH14	retinol dehydrogenase 14 (all-trans/9-cis/11-cis)	6110739	9.60032	9.03701	9.75682	9.26424	-0.492585	0.156505
GLIS3	GLIS family zinc finger 3	6560017	8.74151	8.33821	9.07094	8.57913	-0.491812	0.32943
METRN	meteorin, glial cell differentiation regulator	3120544	8.95958	8.60133	8.83498	8.34332	-0.491663	-0.124601
TUBB2A	tubulin, beta 2A class IIa	2940403	8.34316	7.9212	8.77416	8.28301	-0.491146	0.430993
SLC3A2	solute carrier family 3 (amino acid transporter heavy chain), member 2	5420575	9.08447	8.27289	8.62008	8.13075	-0.489338	-0.464385
NFIB	nuclear factor I/B	5960133	9.22904	8.82602	9.14138	8.65378	-0.487601	-0.0876639
HLX	H2.0-like homeobox	1050309	7.55803	7.3496	8.13906	7.65217	-0.486888	0.581031
RHBDF2	rhomboid 5 homolog 2 (Drosophila)	3420523	7.63349	7.27782	9.06038	8.57402	-0.48636	1.42689
ELF1	E74-like factor 1 (ets domain transcription factor)	4010020	7.88397	7.858	9.06607	8.57996	-0.486114	1.18211
TRAF3IP2	TRAF3 interacting protein 2	7510719	8.04079	8.19678	9.25583	8.7703	-0.485534	1.21504
TCEAL3	transcription elongation factor A (SII)-like 3	4780072	9.80821	9.17109	9.49932	9.01406	-0.485257	-0.308893
KLHL21	kelch-like family member 21	1240386	7.68432	7.20154	7.81561	7.33062	-0.484989	0.131288
C1R	complement component 1, r subcomponent	2370670	6.66646	6.63058	7.88577	7.40203	-0.483738	1.2193
FIBP	fibroblast growth factor (acidic) intracellular binding protein	6110008	8.83709	8.35252	8.90711	8.42414	-0.482968	0.0700135
FLOT1	flotillin 1	3780181	10.0205	9.89127	10.8315	10.3492	-0.482314	0.810941
SRGN	serglycin	7550484	9.69382	9.72171	11.4607	10.9792	-0.481492	1.76689
CSAG2	CSAG family, member 2	2030504	7.20679	6.95321	7.85615	7.37528	-0.480878	0.649363
GBP1	guanylate binding protein 1, interferon-inducible	6840035	7.6345	7.64581	11.284	10.8034	-0.480554	3.6495
MPP5	membrane protein, palmitoylated 5 (MAGUK p55 subfamily member 5)	6250288	7.92564	7.27131	7.54836	7.06825	-0.480103	-0.377277
SAA1	serum amyloid A1	1690563	6.45125	6.49653	8.81262	8.33366	-0.478957	2.36137
ETS2	v-ets avian erythroblastosis virus E26 oncogene homolog 2	4220605	8.12027	7.5919	8.14398	7.66508	-0.478904	0.0237089
IFIH1	interferon induced with helicase C domain 1	4570441	6.796	6.8948	10.3269	9.84813	-0.478766	3.53089
NPC1	Niemann-Pick disease, type C1	7570358	11.4901	11.0547	11.7708	11.2938	-0.477036	0.280715
ECM1	extracellular matrix protein 1	3440386	8.35283	8.13786	8.3714	7.89457	-0.476827	0.0185702
MLKL	mixed lineage kinase domain-like	4560541	6.58322	6.61208	8.17681	7.70041	-0.4764	1.5936
UBA6	ubiquitin-like modifier activating enzyme 6	2070019	7.83452	7.7389	8.33058	7.85432	-0.476268	0.496061
C1R	complement component 1, r subcomponent	5260474	6.93991	6.81817	8.55587	8.08174	-0.474127	1.61596
SSTR2	somatostatin receptor 2	5390725	6.95942	6.9182	7.9357	7.46215	-0.473546	0.976279
CYTH1	cytohesin 1	6860719	8.96463	8.93396	9.88957	9.41631	-0.473261	0.924937
PRKCH	protein kinase C, eta	3290731	7.34919	7.16435	8.15792	7.68517	-0.472751	0.808728
TNPO2	transportin 2	2450382	9.5401	9.22283	9.54959	9.07709	-0.472498	0.00948739
BPGM	2,3-bisphosphoglycerate mutase	3060682	7.87594	7.56108	9.14951	8.6787	-0.470812	1.27357
EXTL2	exostosin-like glycosyltransferase 2	2630215	8.37268	7.8638	8.51206	8.04175	-0.470314	0.139384
IL10	interleukin 10	3990703	8.36038	8.19225	9.14397	8.67392	-0.470048	0.783589
RASGRP3	RAS guanyl releasing protein 3 (calcium and DAG-regulated)	2450400	6.44936	6.45347	7.7049	7.23502	-0.469877	1.25554
OAS1	2'-5'-oligoadenylate synthetase 1, 40/46kDa	1090390	7.39094	7.05704	9.63188	9.16322	-0.468659	2.24094
MRS2	MRS2 magnesium transporter	6480440	7.18482	6.75306	7.13821	6.66978	-0.468432	-0.046608
HIF1A	hypoxia inducible factor 1, alpha subunit (basic helix-loop-helix transcription factor)	4900010	8.38814	8.06944	9.1738	8.70613	-0.467669	0.78566
TGFB3	transforming growth factor, beta 3	1030008	8.06594	7.41056	7.67428	7.20728	-0.467002	-0.391658
PGAM4	phosphoglycerate mutase family member 4	3990273	8.97519	8.5163	9.26022	8.79385	-0.466367	0.285026
RAB9A	RAB9A, member RAS oncogene family	2940451	9.28377	9.28308	10.0632	9.59691	-0.466328	0.779461
LCOR	ligand dependent nuclear receptor corepressor	7150554	7.59694	7.20136	7.70248	7.23637	-0.466103	0.105537
BCL2L13	BCL2-like 13 (apoptosis facilitator)	7200452	10.2004	10.2512	11.4081	10.9435	-0.464615	1.20776
FNIP2	folliculin interacting protein 2	2680670	8.54546	8.27033	8.75611	8.2915	-0.464606	0.210647
C15orf48	chromosome 15 open reading frame 48	1110373	7.41632	7.20037	10.9969	10.5325	-0.464336	3.58055
DDX58	DEAD (Asp-Glu-Ala-Asp) box polypeptide 58	4760703	6.58561	6.59869	8.98991	8.52581	-0.464103	2.4043
GNG11	guanine nucleotide binding protein (G protein), gamma 11	1580025	9.56292	9.29356	10.2419	9.77796	-0.463954	0.67899
SEC22B	SEC22 vesicle trafficking protein homolog B (S. cerevisiae) (gene/pseudogene)	2600500	8.06201	8.04376	8.30638	7.84318	-0.463201	0.244372
ARSD	arylsulfatase D	6580689	9.39829	9.05549	9.21871	8.75568	-0.463031	-0.179576
CTSB	cathepsin B	240309	12.0894	11.6883	11.984	11.5219	-0.46211	-0.105475
MRPL17	mitochondrial ribosomal protein L17	6660270	9.13448	8.78822	9.67017	9.20909	-0.461074	0.535688
HSPA1B	heat shock 70kDa protein 1B	3850433	9.94803	9.83546	10.8697	10.4091	-0.46066	0.921684
FSTL1	follistatin-like 1	2650220	7.3417	7.05332	7.63679	7.17756	-0.45923	0.295084
HSCB	HscB iron-sulfur cluster co-chaperone homolog (E. coli)	6400300	7.38655	7.3406	7.98956	7.53075	-0.458817	0.603017
KRT75	keratin 75	6370309	8.5303	8.09612	10.0502	9.59173	-0.458442	1.51987
UPP1	uridine phosphorylase 1	7570673	9.85629	9.33726	9.89856	9.4405	-0.458054	0.0422628
NA	NA	7560309	7.92634	7.58372	7.85129	7.39355	-0.457734	-0.0750514
ADIPOR1	adiponectin receptor 1	6100767	8.88117	8.71883	8.9225	8.46492	-0.457582	0.0413311
FGF13	fibroblast growth factor 13	7380239	8.17846	7.38662	8.00966	7.55295	-0.456705	-0.168802
DUSP6	dual specificity phosphatase 6	6250468	6.54123	6.45038	7.19473	6.73897	-0.455756	0.653499
PGK1	phosphoglycerate kinase 1	6110400	10.4828	10.1631	10.9041	10.4487	-0.455351	0.421259
TMEM9	transmembrane protein 9	1010110	7.69926	7.09405	7.47944	7.02411	-0.45533	-0.219817
HIF1A	hypoxia inducible factor 1, alpha subunit (basic helix-loop-helix transcription factor)	6220543	8.56797	8.31437	9.60375	9.1513	-0.452441	1.03578
IFIT1	interferon-induced protein with tetratricopeptide repeats 1	2690435	6.40847	6.38982	8.12078	7.66907	-0.451706	1.71231
TOMM7	translocase of outer mitochondrial membrane 7 homolog (yeast)	4880129	13.5133	13.0632	13.5274	13.0761	-0.451343	0.0141537
CPEB2	cytoplasmic polyadenylation element binding protein 2	4830382	8.63375	8.04204	8.4764	8.02606	-0.450334	-0.15735
MRPS6	mitochondrial ribosomal protein S6	6400195	10.4444	9.80038	9.90989	9.46077	-0.44912	-0.534475
IRAK1	interleukin-1 receptor-associated kinase 1	4040564	9.79124	9.44283	9.79077	9.34175	-0.44902	-0.000477729
YEATS2	YEATS domain containing 2	5260537	8.13189	8.12216	9.15595	8.70725	-0.4487	1.02406
SUOX	sulfite oxidase	630110	7.93344	7.62069	7.94216	7.49394	-0.448221	0.0087191
KLHDC2	kelch domain containing 2	2810364	8.50886	7.80379	7.86811	7.41998	-0.448128	-0.640744
BCL6	B-cell CLL/lymphoma 6	6280458	8.82173	8.42171	9.80887	9.3611	-0.44777	0.987138
SNX7	sorting nexin 7	1230215	8.73285	8.62983	8.99115	8.54356	-0.447589	0.258296
SEPHS1	selenophosphate synthetase 1	5960544	7.53893	7.06076	7.3226	6.87514	-0.447457	-0.216335
SOD2	superoxide dismutase 2, mitochondrial	3890326	9.45517	9.13605	13.3554	12.908	-0.447388	3.90022
DUSP6	dual specificity phosphatase 6	5260288	7.19044	6.88052	7.9244	7.47789	-0.446509	0.733954
VPS37A	vacuolar protein sorting 37 homolog A (S. cerevisiae)	2850747	7.31916	7.19795	7.70607	7.2601	-0.445964	0.386911
GNPDA1	glucosamine-6-phosphate deaminase 1	2600059	11.0317	10.4866	10.3348	9.88937	-0.445457	-0.69683
TSPO	translocator protein (18kDa)	1230019	10.5409	9.9388	10.5796	10.1342	-0.445428	0.0386567
TRIM69	tripartite motif containing 69	6940605	7.5356	7.30217	8.35896	7.91356	-0.445402	0.823358
OGFRL1	opioid growth factor receptor-like 1	6840347	6.97012	6.96768	7.9948	7.54943	-0.445374	1.02468
VGLL4	vestigial like 4 (Drosophila)	5220491	9.72408	9.04916	9.55264	9.10752	-0.44512	-0.171441
BNIP3	BCL2/adenovirus E1B 19kDa interacting protein 3	6770608	10.9144	10.7689	11.5109	11.066	-0.444926	0.596461
IRS1	insulin receptor substrate 1	1710091	8.58092	8.27036	8.78257	8.33894	-0.443636	0.201651
PTGES3	prostaglandin E synthase 3 (cytosolic)	1780719	10.0739	9.2862	9.90632	9.46322	-0.443096	-0.167542
NLRP3	NLR family, pyrin domain containing 3	1010035	6.61692	6.46844	7.50475	7.06209	-0.442665	0.887829
XBP1	X-box binding protein 1	5690066	9.36962	9.09177	10.1192	9.67669	-0.442539	0.749608
SQSTM1	sequestosome 1	4260044	10.7892	10.6796	11.3836	10.9411	-0.442536	0.59439
DCP1A	decapping mRNA 1A	1450370	6.91935	6.92413	7.63614	7.19375	-0.442392	0.716791
SLC30A3	solute carrier family 30 (zinc transporter), member 3	4490475	9.77246	9.34823	9.37233	8.93057	-0.441763	-0.400132
PNMA1	paraneoplastic Ma antigen 1	6350608	7.81438	7.51876	7.67612	7.23515	-0.440972	-0.138261
TUG1	taurine upregulated 1 (non-protein coding)	5420427	10.7117	10.2072	10.6501	10.2093	-0.440785	-0.0616462
ADCY6	adenylate cyclase 6	3120600	7.22093	6.64102	7.08398	6.64348	-0.440494	-0.136949
TCEAL3	transcription elongation factor A (SII)-like 3	730739	8.5094	7.78556	8.15251	7.71279	-0.439729	-0.356887
BMPR2	bone morphogenetic protein receptor, type II (serine/threonine kinase)	6060475	8.684	8.34786	9.05556	8.616	-0.439556	0.371558
NA	NA	3930601	6.69374	6.61559	7.89098	7.45144	-0.43954	1.19724
KCNJ2	potassium inwardly-rectifying channel, subfamily J, member 2	60719	6.8653	6.90767	7.8732	7.43413	-0.439065	1.00789
EPAS1	endothelial PAS domain protein 1	7610131	10.4854	10.0454	10.8233	10.3843	-0.439048	0.337922
SLC43A3	solute carrier family 43, member 3	2600431	7.38203	7.38154	8.6037	8.16476	-0.438933	1.22166
ARL6IP6	ADP-ribosylation-like factor 6 interacting protein 6	670382	8.01382	7.85842	8.30296	7.86428	-0.438679	0.289144
NA	NA	1440348	7.50469	7.45525	8.04051	7.60292	-0.437588	0.535815
ENDOD1	endonuclease domain containing 1	2510039	8.3884	8.05499	8.59021	8.15282	-0.437385	0.201806
ATP5J	ATP synthase, H+ transporting, mitochondrial Fo complex, subunit F6	3130563	7.98192	8.13333	8.19651	7.7597	-0.436811	0.214586
TRAFD1	TRAF-type zinc finger domain containing 1	1570129	7.34802	7.19662	8.58234	8.14573	-0.43661	1.23432
TNFRSF1B	tumor necrosis factor receptor superfamily, member 1B	2490537	6.53906	6.58376	7.29807	6.86181	-0.436262	0.759012
NA	NA	6220600	7.58172	7.55168	8.34651	7.91048	-0.436028	0.76479
TSC22D1	TSC22 domain family, member 1	2450639	10.3366	10.1916	10.9011	10.4665	-0.434633	0.564526
EOGT	EGF domain-specific O-linked N-acetylglucosamine (GlcNAc) transferase	7550546	6.86605	6.44458	6.8868	6.45272	-0.434076	0.0207511
OAS1	2'-5'-oligoadenylate synthetase 1, 40/46kDa	7040035	7.0332	6.89666	8.94726	8.51377	-0.433489	1.91406
LGI2	leucine-rich repeat LGI family, member 2	5390128	6.71203	6.50254	6.88092	6.44807	-0.432843	0.168889
PCMTD1	protein-L-isoaspartate (D-aspartate) O-methyltransferase domain containing 1	3290187	7.52015	7.58683	7.69201	7.25939	-0.432612	0.171853
RFPL1S	RFPL1 antisense RNA 1	1770653	7.83588	6.84596	7.19735	6.76479	-0.432561	-0.638523
HLA-DPA1	major histocompatibility complex, class II, DP alpha 1	1190039	7.59958	7.52464	8.10224	7.67022	-0.432018	0.502654
MYD88	myeloid differentiation primary response 88	4560576	7.50738	7.1049	9.2768	8.84514	-0.431659	1.76941
SBK1	SH3-binding domain kinase 1	3850767	6.62328	6.67023	7.36835	6.93746	-0.430896	0.74507
PGAM4	phosphoglycerate mutase family member 4	6110168	10.1354	9.50154	10.4556	10.0254	-0.430194	0.320183
PFN1	profilin 1	2850402	11.8457	11.2363	11.8743	11.4444	-0.429894	0.0285988
FEZ1	fasciculation and elongation protein zeta 1 (zygin I)	360427	6.96283	6.84993	7.64109	7.21139	-0.429697	0.678261
DIP2B	DIP2 disco-interacting protein 2 homolog B (Drosophila)	7510392	9.65812	9.49425	9.8517	9.42243	-0.429269	0.193587
NA	NA	3400220	6.4861	6.58038	6.9192	6.4906	-0.428596	0.433103
TRIM33	tripartite motif containing 33	2450446	8.32551	8.02015	8.3134	7.88509	-0.428308	-0.0121091
JOSD2	Josephin domain containing 2	2650092	7.6468	7.50013	7.73346	7.30637	-0.427082	0.086652
POLR3A	polymerase (RNA) III (DNA directed) polypeptide A, 155kDa	7380731	8.50006	8.51833	8.94805	8.52261	-0.425437	0.44799
RALA	v-ral simian leukemia viral oncogene homolog A (ras related)	2810382	12.0102	11.3817	11.8215	11.3961	-0.425363	-0.188721
TSNAX	translin-associated factor X	2650014	8.21227	8.15192	8.13896	7.71447	-0.424494	-0.0733051
TMX3	thioredoxin-related transmembrane protein 3	1820187	7.50958	6.85381	7.34597	6.92166	-0.424304	-0.163608
IFIT3	interferon-induced protein with tetratricopeptide repeats 3	6510170	6.36266	6.34427	9.10173	8.67817	-0.423566	2.73908
BHLHE40	basic helix-loop-helix family, member e40	2640735	10.2153	9.88165	10.667	10.2438	-0.423142	0.451644
RBMS1	RNA binding motif, single stranded interacting protein 1	4150639	9.06652	9.00827	9.54072	9.11923	-0.421486	0.4742
RAD9A	RAD9 homolog A (S. pombe)	2370102	6.90813	6.82559	7.39489	6.97368	-0.421208	0.486751
SPG20	spastic paraplegia 20 (Troyer syndrome)	3120170	6.81508	6.55049	7.07706	6.65645	-0.420604	0.261976
MAP3K11	mitogen-activated protein kinase kinase kinase 11	4890068	7.64564	7.32603	7.94303	7.52285	-0.420186	0.297397
PODXL	podocalyxin-like	1850092	9.91332	9.16475	9.942	9.52199	-0.420017	0.0286847
GNA12	guanine nucleotide binding protein (G protein) alpha 12	4070259	8.16274	7.77167	8.16694	7.74714	-0.419804	0.00420188
CSAG3	CSAG family, member 3	1230609	6.74945	6.63894	7.5748	7.15525	-0.419549	0.825352
CDKN1B	cyclin-dependent kinase inhibitor 1B (p27, Kip1)	130309	7.52762	7.35541	7.47419	7.05472	-0.419479	-0.0534239
VCX	variable charge, X-linked	5420189	11.5175	11.3847	11.7787	11.3596	-0.41911	0.261223
ALDH7A1	aldehyde dehydrogenase 7 family, member A1	70102	8.74102	8.09501	8.42066	8.00163	-0.419032	-0.320354
RDH14	retinol dehydrogenase 14 (all-trans/9-cis/11-cis)	7040220	7.80008	7.52032	7.92506	7.50605	-0.419007	0.124977
FAR2	fatty acyl CoA reductase 2	6560291	7.37248	7.15961	7.55839	7.14002	-0.418377	0.185917
TXNRD1	thioredoxin reductase 1	730286	9.21115	9.04753	9.3914	8.97343	-0.417971	0.180247
DNAJB9	DnaJ (Hsp40) homolog, subfamily B, member 9	2760164	8.11671	8.0965	8.89984	8.48221	-0.417632	0.783127
TRIM25	tripartite motif containing 25	5260612	7.66586	7.55951	9.74333	9.32573	-0.417599	2.07747
PLEK	pleckstrin	4810020	6.54975	6.46418	7.36945	6.95205	-0.4174	0.819702
RRAGC	Ras-related GTP binding C	2810112	9.42682	9.28458	9.52849	9.11176	-0.416726	0.101671
EZR	ezrin	2640369	9.56807	9.24436	9.4485	9.0318	-0.416699	-0.119562
PXMP2	peroxisomal membrane protein 2, 22kDa	540131	8.97993	8.65509	8.76437	8.3478	-0.41657	-0.215561
PCDH17	protocadherin 17	2970370	6.55746	6.45714	7.2131	6.79657	-0.416524	0.655639
OGFRL1	opioid growth factor receptor-like 1	2680079	6.97315	6.94529	7.97431	7.55865	-0.415664	1.00116
SDCBP	syndecan binding protein (syntenin)	630167	9.76915	9.27972	10.072	9.65656	-0.415469	0.302879
SEPHS1	selenophosphate synthetase 1	5700612	7.92184	7.41266	7.65031	7.23522	-0.415092	-0.271524
NLRP3	NLR family, pyrin domain containing 3	3420154	6.53762	6.49783	7.78664	7.372	-0.414643	1.24902
TMEM38B	transmembrane protein 38B	7550243	7.81128	7.49892	7.75378	7.33941	-0.414369	-0.0575043
ADAMTS9	ADAM metallopeptidase with thrombospondin type 1 motif, 9	1570382	6.56516	6.51733	7.7333	7.31897	-0.414328	1.16814
FOXO3	forkhead box O3	2630546	9.15697	8.83843	9.09388	8.67993	-0.413949	-0.0630918
FEZ1	fasciculation and elongation protein zeta 1 (zygin I)	3290458	8.81541	8.27993	9.63036	9.21674	-0.413625	0.814953
ELMO2	engulfment and cell motility 2	4670603	7.98042	7.84408	8.65432	8.24081	-0.41351	0.673907
BRD2	bromodomain containing 2	1340475	9.9197	9.60593	10.1271	9.71368	-0.413404	0.207383
CCL2	chemokine (C-C motif) ligand 2	1030333	6.72526	6.66353	10.9617	10.5483	-0.413326	4.23639
GLRX	glutaredoxin (thioltransferase)	4590228	8.60508	8.39412	9.63458	9.22214	-0.412445	1.02951
TRIM56	tripartite motif containing 56	2510239	7.35563	7.40599	8.24891	7.83662	-0.412288	0.893278
SELK	selenoprotein K	2710161	8.62572	8.34396	8.91679	8.50481	-0.411978	0.291071
MTFP1	mitochondrial fission process 1	7400025	7.67616	7.27215	8.12621	7.71454	-0.411672	0.450043
TGIF1	TGFB-induced factor homeobox 1	3140369	8.51152	8.16681	8.81998	8.40921	-0.410765	0.308458
COL4A3BP	collagen, type IV, alpha 3 (Goodpasture antigen) binding protein	4120707	8.31202	7.76419	8.12934	7.71899	-0.410351	-0.182679
C21orf33	chromosome 21 open reading frame 33	10196	8.2245	7.65618	7.85903	7.44874	-0.410293	-0.365466
OAS2	2'-5'-oligoadenylate synthetase 2, 69/71kDa	2230204	6.36829	6.41579	7.86335	7.45358	-0.409777	1.49507
G3BP2	GTPase activating protein (SH3 domain) binding protein 2	4150037	9.68967	9.34017	9.59585	9.18634	-0.409513	-0.093818
GAREM	GRB2 associated, regulator of MAPK1	6400079	6.47481	6.52964	7.11378	6.70466	-0.409117	0.638971
TRIM33	tripartite motif containing 33	990356	7.47212	7.21128	7.61307	7.20399	-0.40908	0.14095
CREG1	cellular repressor of E1A-stimulated genes 1	1090497	9.62393	9.47175	9.72079	9.31257	-0.408214	0.0968622
CA2	carbonic anhydrase II	2060674	6.45221	6.46029	6.92421	6.51605	-0.408156	0.472001
ADCY1	adenylate cyclase 1 (brain)	580561	8.58303	7.6506	7.36728	6.95944	-0.40784	-1.21575
PGM1	phosphoglucomutase 1	2070291	9.6368	9.41426	9.75305	9.34596	-0.407093	0.11625
FAM222B	family with sequence similarity 222, member B	5570224	8.47981	7.96633	7.88186	7.47543	-0.406422	-0.597952
LMO4	LIM domain only 4	5910523	9.01565	8.89257	9.58884	9.18293	-0.40591	0.573194
EMR1	egf-like module containing, mucin-like, hormone receptor-like 1	2510356	7.3492	7.13068	8.30465	7.9007	-0.403952	0.955447
PDE4C	phosphodiesterase 4C, cAMP-specific	6900669	11.1618	11.1171	11.4125	11.0087	-0.403763	0.250641
GCH1	GTP cyclohydrolase 1	1010360	6.3104	6.33269	7.22888	6.82516	-0.403716	0.918479
PSMB9	proteasome (prosome, macropain) subunit, beta type, 9	1940180	6.65555	6.72026	8.6903	8.2866	-0.403706	2.03475
CDKN2D	cyclin-dependent kinase inhibitor 2D (p19, inhibits CDK4)	7050326	6.94214	6.98914	7.4329	7.02929	-0.403612	0.490762
HDHD1	haloacid dehalogenase-like hydrolase domain containing 1	130228	7.8227	7.06947	7.5229	7.11996	-0.402937	-0.299804
MT1IP	metallothionein 1I, pseudogene	2760537	8.20924	8.09989	9.42842	9.02755	-0.400872	1.21918
ZC3H12A	zinc finger CCCH-type containing 12A	2490017	6.79034	6.75337	10.0231	9.62325	-0.399874	3.23277
C1S	complement component 1, s subcomponent	7400707	7.60232	7.64719	9.13075	8.73146	-0.399289	1.52843
RHBDF2	rhomboid 5 homolog 2 (Drosophila)	380050	7.68969	7.38575	9.02314	8.62443	-0.398709	1.33346
GTF2B	general transcription factor IIB	4880215	7.72038	7.84227	8.40312	8.00481	-0.398311	0.682737
CD82	CD82 molecule	2340768	8.80102	8.54495	9.94725	9.54953	-0.39772	1.14623
HCST	hematopoietic cell signal transducer	1580088	7.43817	7.128	7.74417	7.34875	-0.395422	0.306
SEC31A	SEC31 homolog A (S. cerevisiae)	5560180	9.83791	9.36366	9.60917	9.21389	-0.395279	-0.228744
WIPI1	WD repeat domain, phosphoinositide interacting 1	3400598	8.75509	8.70256	9.12592	8.73065	-0.395269	0.370833
RBMS1	RNA binding motif, single stranded interacting protein 1	2470520	8.70722	8.39746	8.96018	8.56571	-0.394475	0.252965
EIF3B	eukaryotic translation initiation factor 3, subunit B	5390280	7.74977	7.34907	7.7369	7.3433	-0.393605	-0.0128691
RAB11FIP3	RAB11 family interacting protein 3 (class II)	3610112	9.12495	8.54517	8.83024	8.43693	-0.393308	-0.294714
CLDN14	claudin 14	940500	7.68935	7.53813	8.24626	7.85412	-0.392138	0.55691
NA	NA	4780470	9.81168	9.83919	9.98843	9.59636	-0.392061	0.176742
SLC15A3	solute carrier family 15 (oligopeptide transporter), member 3	4220044	6.42049	6.45691	8.9867	8.59622	-0.390479	2.56621
FABP5	fatty acid binding protein 5 (psoriasis-associated)	4150048	8.02028	7.25353	7.48955	7.09924	-0.390305	-0.530733
NA	NA	1940167	9.29397	9.0369	9.03596	8.64627	-0.389681	-0.258013
EXOSC9	exosome component 9	6220142	7.31268	7.28473	7.66207	7.27264	-0.389428	0.349395
PPP2R2A	protein phosphatase 2, regulatory subunit B, alpha	3710594	9.18127	9.39713	9.99647	9.60705	-0.389415	0.815193
SLC2A3	solute carrier family 2 (facilitated glucose transporter), member 3	3800168	11.1208	10.5854	11.0959	10.7066	-0.389344	-0.0249039
PPP1R15A	protein phosphatase 1, regulatory subunit 15A	1340600	9.48366	9.45855	10.3323	9.94306	-0.389211	0.848607
HIVEP1	human immunodeficiency virus type I enhancer binding protein 1	4670500	6.95061	6.76496	7.48502	7.09582	-0.389202	0.534407
HIF1A	hypoxia inducible factor 1, alpha subunit (basic helix-loop-helix transcription factor)	2680722	8.99903	9.02012	10.1324	9.74355	-0.388854	1.13337
PSMB8	proteasome (prosome, macropain) subunit, beta type, 8	7210326	7.86005	7.70874	9.38735	8.9985	-0.388846	1.5273
UBE2L6	ubiquitin-conjugating enzyme E2L 6	7000368	7.66853	7.46468	8.99975	8.61117	-0.38858	1.33122
EFNB3	ephrin-B3	2680070	8.3163	7.86737	8.09656	7.70839	-0.388172	-0.219746
NA	NA	6840646	7.14634	6.8715	7.38065	6.99268	-0.387976	0.234315
ILF2	interleukin enhancer binding factor 2	5690437	10.3732	9.90496	10.1879	9.80066	-0.387282	-0.185222
NFE2L3	nuclear factor, erythroid 2-like 3	5820035	6.64244	6.59682	8.21661	7.82972	-0.386898	1.57417
IGFBP3	insulin-like growth factor binding protein 3	6590132	7.51489	7.18089	7.93066	7.54423	-0.386427	0.415776
DYNC1I1	dynein, cytoplasmic 1, intermediate chain 1	3520762	7.64067	6.69492	6.91039	6.52427	-0.386117	-0.730285
SERPINB2	serpin peptidase inhibitor, clade B (ovalbumin), member 2	5810095	6.38014	6.3818	6.85152	6.466	-0.385525	0.471385
HLA-DMA	major histocompatibility complex, class II, DM alpha	540563	8.68439	8.44738	8.84429	8.45933	-0.384951	0.159896
LOC728715	ovostatin homolog 2-like	6770746	6.49708	6.58021	7.38915	7.00468	-0.384473	0.892073
APOBEC3F	apolipoprotein B mRNA editing enzyme, catalytic polypeptide-like 3F	610379	7.18721	7.03209	8.00353	7.61934	-0.384188	0.816317
LIMK2	LIM domain kinase 2	4120561	6.58307	6.52051	6.99358	6.61165	-0.381936	0.410509
PGK1	phosphoglycerate kinase 1	360735	9.59146	9.0086	9.83047	9.44952	-0.38095	0.239008
SH3GLB1	SH3-domain GRB2-like endophilin B1	6960372	10.1356	9.98944	10.9024	10.5221	-0.380266	0.766771
ARF3	ADP-ribosylation factor 3	2680446	8.66304	8.21331	8.78327	8.40346	-0.379816	0.120232
HDHD2	haloacid dehalogenase-like hydrolase domain containing 2	6370477	7.26463	6.9185	7.24227	6.8627	-0.379568	-0.0223618
SP140	SP140 nuclear body protein	6400681	7.63874	7.0309	7.40908	7.02981	-0.379272	-0.229657
OGFR	opioid growth factor receptor	6860382	7.60111	7.65353	8.98555	8.60659	-0.378952	1.38443
CYB5R2	cytochrome b5 reductase 2	2940050	6.44723	6.46555	7.27629	6.89738	-0.378913	0.829058
TCEAL4	transcription elongation factor A (SII)-like 4	4920487	11.338	10.7676	10.9434	10.5648	-0.37858	-0.394624
MOCOS	molybdenum cofactor sulfurase	4610632	6.93077	6.96505	7.61171	7.23332	-0.378395	0.680946
KRT10	keratin 10	5560682	9.39411	8.88364	9.23515	8.8569	-0.378252	-0.158963
PJA2	praja ring finger 2, E3 ubiquitin protein ligase	520431	11.5845	11.2177	11.2	10.8218	-0.378181	-0.384561
MZT1	mitotic spindle organizing protein 1	1660181	6.83118	6.50102	6.84259	6.46541	-0.377182	0.0114141
CASP3	caspase 3, apoptosis-related cysteine peptidase	2260215	8.7775	8.59931	9.5296	9.15248	-0.377117	0.7521
LSS	lanosterol synthase (2,3-oxidosqualene-lanosterol cyclase)	6450154	9.95641	9.84306	10.6191	10.2426	-0.376532	0.66271
CXorf38	chromosome X open reading frame 38	5090491	7.8129	7.90298	8.67995	8.30387	-0.376079	0.867056
NA	NA	1090132	6.63975	6.60528	7.32574	6.95018	-0.375561	0.685996
DYNLT1	dynein, light chain, Tctex-type 1	6350634	9.75924	9.89945	10.954	10.5786	-0.375362	1.19473
NRBP1	nuclear receptor binding protein 1	430239	7.17864	7.33829	7.60379	7.22856	-0.375233	0.425157
LONP1	lon peptidase 1, mitochondrial	540717	8.84406	8.76757	8.8921	8.51721	-0.374893	0.0480376
RPL32	ribosomal protein L32	4780414	7.09133	6.68424	6.96249	6.58859	-0.373892	-0.128842
CACNA1I	calcium channel, voltage-dependent, T type, alpha 1I subunit	6980546	6.32349	6.2816	7.31249	6.93883	-0.37365	0.988992
DNAJA1	DnaJ (Hsp40) homolog, subfamily A, member 1	1980632	11.1261	10.8753	12.2709	11.8974	-0.373521	1.14478
ERO1L	ERO1-like (S. cerevisiae)	4780671	8.35846	8.22994	8.82999	8.457	-0.372996	0.471534
OAF	OAF homolog (Drosophila)	4200025	10.7954	10.7482	11.4391	11.0666	-0.372495	0.643732
WTAP	Wilms tumor 1 associated protein	1510193	7.54028	7.45175	9.53944	9.16699	-0.372449	1.99916
CITED2	Cbp/p300-interacting transactivator, with Glu/Asp-rich carboxy-terminal domain, 2	7550112	9.57386	9.65573	9.729	9.35656	-0.372435	0.15514
HK2	hexokinase 2	6060730	7.03306	6.92833	7.7483	7.37587	-0.372433	0.715237
TP53BP1	tumor protein p53 binding protein 1	610475	8.26384	7.62861	7.72355	7.3512	-0.372349	-0.540287
FIBP	fibroblast growth factor (acidic) intracellular binding protein	6590504	7.19087	7.03421	7.38326	7.01122	-0.372039	0.192389
C6orf106	chromosome 6 open reading frame 106	7320110	7.05565	6.81869	7.19949	6.82826	-0.371234	0.143843
RND3	Rho family GTPase 3	4210524	9.43951	9.27479	11.0537	10.683	-0.370674	1.61419
FAM101B	family with sequence similarity 101, member B	580767	7.36508	6.58656	6.95746	6.58721	-0.370248	-0.40762
DHX40	DEAH (Asp-Glu-Ala-His) box polypeptide 40	5220433	8.57652	8.36007	8.62424	8.25456	-0.36968	0.0477278
SAMD9L	sterile alpha motif domain containing 9-like	3170136	7.16294	7.15599	10.3553	9.98599	-0.369301	3.19235
RAB2B	RAB2B, member RAS oncogene family	670609	8.34649	8.11242	8.60536	8.23621	-0.369142	0.258867
ASB13	ankyrin repeat and SOCS box containing 13	5050575	7.17048	6.62631	6.86844	6.49954	-0.368901	-0.302036
INTS12	integrator complex subunit 12	4860553	8.81252	8.83184	9.15608	8.78761	-0.368471	0.343559
MED25	mediator complex subunit 25	1500470	7.47762	7.55104	7.88667	7.51822	-0.36845	0.409051
WTAP	Wilms tumor 1 associated protein	1820296	8.08574	7.95511	9.48419	9.11654	-0.367656	1.39846
TAP1	transporter 1, ATP-binding cassette, sub-family B (MDR/TAP)	7330392	8.48214	8.56422	11.633	11.2655	-0.367545	3.1509
ADPRHL2	ADP-ribosylhydrolase like 2	730010	7.40744	7.25388	8.09108	7.72397	-0.367102	0.683632
UFSP2	UFM1-specific peptidase 2	4250288	7.81879	7.67899	7.61301	7.24726	-0.365754	-0.205773
NUPR1	nuclear protein, transcriptional regulator, 1	4290189	8.41734	8.22659	8.53708	8.17247	-0.364618	0.119743
ACVR1B	activin A receptor, type IB	4570240	8.10586	7.80524	8.22057	7.85656	-0.364011	0.11471
SLC25A28	solute carrier family 25 (mitochondrial iron transporter), member 28	2360392	7.65555	7.61802	10.3513	9.98783	-0.363505	2.69578
SLC22A23	solute carrier family 22, member 23	6560328	7.71727	7.76502	8.69978	8.33635	-0.36343	0.98251
GCNT3	glucosaminyl (N-acetyl) transferase 3, mucin type	4610520	9.63577	8.58693	9.00514	8.64203	-0.36311	-0.630631
C4orf32	chromosome 4 open reading frame 32	4590167	6.72591	6.70153	7.00733	6.64445	-0.362888	0.281426
LUM	lumican	2490364	7.56924	7.31441	8.16197	7.79929	-0.36268	0.592728
RBM18	RNA binding motif protein 18	5910195	8.45075	7.88366	8.29831	7.93588	-0.362431	-0.152441
CGGBP1	CGG triplet repeat binding protein 1	1300398	8.50797	8.16732	8.61889	8.25658	-0.362306	0.110916
LTBP3	latent transforming growth factor beta binding protein 3	3520093	7.23233	7.05683	7.07354	6.71162	-0.361923	-0.158789
HLA-DRA	major histocompatibility complex, class II, DR alpha	270168	6.54462	6.46583	6.9808	6.61931	-0.361488	0.436178
ELAC2	elaC ribonuclease Z 2	60202	7.2871	6.97906	7.3986	7.0378	-0.360804	0.111502
CD82	CD82 molecule	5130136	7.53351	7.19645	8.23584	7.8751	-0.360745	0.702332
BAZ1A	bromodomain adjacent to zinc finger domain, 1A	1240097	6.98064	7.03265	7.85056	7.49005	-0.360506	0.869922
HLA-F	major histocompatibility complex, class I, F	5220070	6.9548	6.79237	7.87342	7.51292	-0.360498	0.918625
SWI5	SWI5 recombination repair homolog (yeast)	1990047	8.72625	8.54499	8.62031	8.26091	-0.359402	-0.105942
SPTSSA	serine palmitoyltransferase, small subunit A	1410050	7.2945	7.27394	7.89107	7.53269	-0.358382	0.596564
P2RX7	purinergic receptor P2X, ligand-gated ion channel, 7	5090300	7.69777	7.57495	8.61896	8.26063	-0.35833	0.921191
CD44	CD44 molecule (Indian blood group)	5860152	11.7887	11.6195	13.0374	12.6798	-0.357573	1.24871
PVALB	parvalbumin	5490689	9.40995	8.71377	8.73304	8.37617	-0.356868	-0.67691
VKORC1	vitamin K epoxide reductase complex, subunit 1	6450546	8.56915	8.65606	8.5833	8.22686	-0.356437	0.0141433
CORO7	coronin 7	3360167	7.30069	6.95722	7.41583	7.05972	-0.356108	0.115133
CASP1	caspase 1, apoptosis-related cysteine peptidase	450491	6.79673	6.79353	8.39744	8.04137	-0.356069	1.60071
GMPPB	GDP-mannose pyrophosphorylase B	4830458	6.88635	6.852	7.11662	6.761	-0.355618	0.230271
TPI1	triosephosphate isomerase 1	1940360	11.4701	10.944	11.4192	11.064	-0.355281	-0.0508782
FN1	fibronectin 1	4040592	7.26606	6.95636	7.27584	6.92076	-0.355074	0.00977967
ITPR1	inositol 1,4,5-trisphosphate receptor, type 1	3990646	7.44172	6.92287	7.10942	6.75445	-0.354967	-0.332297
CERS6	ceramide synthase 6	5690064	9.22844	9.12102	9.321	8.96606	-0.354934	0.0925588
GPC6	glypican 6	2370593	7.99877	7.60439	7.77003	7.41583	-0.354198	-0.228741
HIST2H2AC	histone cluster 2, H2ac	6100022	8.83574	8.91195	9.75316	9.39948	-0.35368	0.917416
NXF1	nuclear RNA export factor 1	4850497	8.1043	7.89226	8.42198	8.06891	-0.35307	0.317685
TTC38	tetratricopeptide repeat domain 38	1450309	8.19615	8.04014	8.40171	8.04917	-0.352538	0.205561
SMYD2	SET and MYND domain containing 2	5960053	7.43576	7.05982	7.62925	7.27686	-0.352386	0.193491
NA	NA	3830209	7.31055	6.96882	7.38193	7.02956	-0.352366	0.0713781
EXOG	endo/exonuclease (5'-3'), endonuclease G-like	4570008	8.39114	8.51571	9.73961	9.38737	-0.352242	1.34848
NA	NA	7200519	9.07102	9.0313	9.13523	8.78319	-0.352042	0.0642109
TCEAL4	transcription elongation factor A (SII)-like 4	3890719	8.32805	7.84557	8.083	7.73097	-0.352023	-0.245053
LMOD3	leiomodin 3 (fetal)	1850561	7.49046	7.44752	7.44407	7.0923	-0.351774	-0.0463893
GRPEL1	GrpE-like 1, mitochondrial (E. coli)	1510468	8.25472	8.17728	8.5509	8.19971	-0.351192	0.296179
GOLGA7	golgin A7	1300750	9.72354	9.34773	9.60566	9.25469	-0.350963	-0.117882
NDUFB11	NADH dehydrogenase (ubiquinone) 1 beta subcomplex, 11, 17.3kDa	5550377	10.4785	10.2123	10.4522	10.1013	-0.350906	-0.0263159
COMTD1	catechol-O-methyltransferase domain containing 1	6960377	7.75959	7.48482	7.47665	7.12599	-0.350657	-0.282945
NA	NA	6980133	6.30603	6.35657	7.10467	6.75418	-0.350487	0.798642
WTAP	Wilms tumor 1 associated protein	6560403	7.07989	6.99406	8.56549	8.21579	-0.349691	1.48559
CKAP4	cytoskeleton-associated protein 4	4490528	10.3237	10.2998	10.7829	10.4365	-0.346435	0.459186
GJA1	gap junction protein, alpha 1, 43kDa	6940017	9.63301	9.13308	9.34583	8.99948	-0.346345	-0.287186
TOR1AIP1	torsin A interacting protein 1	6290524	8.69321	8.69045	9.17951	8.83323	-0.34628	0.486301
CCDC92	coiled-coil domain containing 92	4830682	9.9845	9.63004	10.0018	9.65578	-0.345979	0.0172501
S100A16	S100 calcium binding protein A16	110468	9.82042	9.37135	9.78032	9.4345	-0.345822	-0.0400954
TXNRD1	thioredoxin reductase 1	2320133	7.80962	7.67193	7.9391	7.59358	-0.34552	0.129482
RGS2	regulator of G-protein signaling 2, 24kDa	3400019	7.43467	7.29736	7.8156	7.47011	-0.345484	0.380929
NA	NA	5080692	8.34893	8.29755	8.94881	8.60343	-0.345377	0.599884
ST3GAL1	ST3 beta-galactoside alpha-2,3-sialyltransferase 1	1300601	8.42752	8.12073	8.90416	8.55893	-0.34523	0.47664
SLC7A2	solute carrier family 7 (cationic amino acid transporter, y+ system), member 2	3710154	6.59182	6.53707	7.32146	6.97665	-0.344811	0.729638
ASB6	ankyrin repeat and SOCS box containing 6	1780450	6.79772	6.76744	7.14634	6.80177	-0.344576	0.348621
MYO1B	myosin IB	5720598	9.18427	9.09496	9.65574	9.31128	-0.34446	0.471469
RNF213	ring finger protein 213	7400743	7.91304	7.84873	8.75954	8.41521	-0.34433	0.846495
PRRG1	proline rich Gla (G-carboxyglutamic acid) 1	7150673	7.50369	7.63795	8.59109	8.24745	-0.343638	1.0874
LCOR	ligand dependent nuclear receptor corepressor	6760364	6.90556	6.74987	7.08083	6.73724	-0.343592	0.175276
CASP1	caspase 1, apoptosis-related cysteine peptidase	7050382	6.72936	6.721	7.89212	7.54854	-0.343585	1.16277
MOV10	Mov10, Moloney leukemia virus 10, homolog (mouse)	6580484	7.51523	7.61306	8.44821	8.10518	-0.343033	0.932986
NFIB	nuclear factor I/B	7000193	9.15568	8.65609	9.02407	8.68119	-0.342883	-0.131615
RNF114	ring finger protein 114	2120465	8.78254	8.71759	9.60589	9.26303	-0.342858	0.823345
RPS6KA5	ribosomal protein S6 kinase, 90kDa, polypeptide 5	6220438	7.00008	6.88014	7.14636	6.80351	-0.342852	0.146288
LOC613037	nuclear pore complex interacting protein pseudogene	4180563	8.34716	8.4663	8.52561	8.18359	-0.342022	0.178447
OSBPL6	oxysterol binding protein-like 6	4590092	7.08622	6.98614	7.25431	6.9123	-0.342006	0.168083
WDR25	WD repeat domain 25	2260370	6.80275	6.70052	7.37001	7.02804	-0.341965	0.567261
TSHZ2	teashirt zinc finger homeobox 2	4890292	7.18154	7.05159	7.4354	7.09347	-0.341933	0.253855
UBE2L6	ubiquitin-conjugating enzyme E2L 6	2070170	9.49242	9.20922	11.1535	10.8116	-0.341889	1.66104
LRRFIP1	leucine rich repeat (in FLII) interacting protein 1	3400754	9.79805	9.77748	9.95493	9.6133	-0.34163	0.156876
PKM	pyruvate kinase, muscle	2030093	9.25524	9.02746	9.17465	8.83373	-0.340922	-0.0805876
TRIM38	tripartite motif containing 38	3930377	7.31696	7.06989	8.22111	7.88029	-0.340819	0.904154
C21orf33	chromosome 21 open reading frame 33	5050376	9.59249	9.18503	9.25226	8.91148	-0.340786	-0.340223
C10orf2	chromosome 10 open reading frame 2	2190538	6.65326	6.83899	7.05506	6.71431	-0.340747	0.401804
HLA-B	major histocompatibility complex, class I, B	5310168	8.84819	8.775	10.3675	10.0268	-0.340631	1.51927
DHX58	DEXH (Asp-Glu-X-His) box polypeptide 58	3930681	6.53327	6.57191	8.13092	7.79032	-0.3406	1.59765
TOMM7	translocase of outer mitochondrial membrane 7 homolog (yeast)	6940377	12.2788	11.8547	12.3623	12.0222	-0.340126	0.0835181
NA	NA	2600136	7.17877	7.0002	7.46324	7.12316	-0.340078	0.284471
IGF2R	insulin-like growth factor 2 receptor	2810156	11.4203	11.0646	11.4697	11.1297	-0.340063	0.0494521
FOXO3	forkhead box O3	6200692	10.5532	10.2236	10.541	10.2011	-0.339939	-0.0122457
ATL3	atlastin GTPase 3	1240243	8.97638	8.76771	9.06465	8.72483	-0.339822	0.0882717
TLR3	toll-like receptor 3	2060377	6.43858	6.46667	7.34619	7.00641	-0.339779	0.907606
TWIST1	twist basic helix-loop-helix transcription factor 1	4490673	7.66531	7.60019	7.7434	7.40377	-0.33963	0.0780877
TP53RK	TP53 regulating kinase	2320037	7.28352	6.78692	7.2476	6.90803	-0.339571	-0.0359231
EIF3B	eukaryotic translation initiation factor 3, subunit B	6290603	9.90986	9.4402	9.72495	9.38545	-0.339507	-0.18491
PTGER4	prostaglandin E receptor 4 (subtype EP4)	2940438	7.56363	7.46255	8.04782	7.70863	-0.339191	0.484196
CALR	calreticulin	2760370	9.28926	9.06992	9.41452	9.07563	-0.33889	0.125261
TXNDC12	thioredoxin domain containing 12 (endoplasmic reticulum)	7160274	10.1074	9.98555	9.90685	9.56863	-0.338223	-0.200588
P2RX4	purinergic receptor P2X, ligand-gated ion channel, 4	2060605	8.48963	7.99758	8.47872	8.14061	-0.338119	-0.0109099
S100A13	S100 calcium binding protein A13	5130497	10.3533	10.0091	10.2091	9.8711	-0.338042	-0.144129
PLAUR	plasminogen activator, urokinase receptor	730528	7.24188	7.08036	8.04058	7.70274	-0.33784	0.798698
MB21D2	Mab-21 domain containing 2	2030687	6.89549	6.99881	7.1005	6.76296	-0.337536	0.205004
ULK1	unc-51 like autophagy activating kinase 1	770440	10.2888	9.85439	9.63301	9.29578	-0.337234	-0.655805
DPM2	dolichyl-phosphate mannosyltransferase polypeptide 2, regulatory subunit	1850041	7.48292	7.04798	7.31107	6.97423	-0.336841	-0.171843
AP3S2	adaptor-related protein complex 3, sigma 2 subunit	2750286	6.94091	6.57727	6.99505	6.65848	-0.336574	0.0541421
ATP6V0B	ATPase, H+ transporting, lysosomal 21kDa, V0 subunit b	7160059	10.4097	10.1905	10.5176	10.1813	-0.336318	0.107918
MYO10	myosin X	4670131	7.415	7.44721	7.8904	7.55427	-0.336137	0.475398
HDAC2	histone deacetylase 2	6900750	10.0424	9.531	9.85036	9.51426	-0.336104	-0.192023
NEURL3	neuralized homolog 3 (Drosophila) pseudogene	6220494	6.36321	6.35413	7.79079	7.45492	-0.335875	1.42758
YIF1B	Yip1 interacting factor homolog B (S. cerevisiae)	6520192	7.95123	7.58895	7.92727	7.59169	-0.335578	-0.0239544
TRIM26	tripartite motif containing 26	2370138	7.32454	7.38422	8.31457	7.98007	-0.334503	0.990028
IL36B	interleukin 36, beta	520719	8.55372	8.26347	8.98038	8.64592	-0.334462	0.42666
FYN	FYN oncogene related to SRC, FGR, YES	610164	7.82287	7.82143	8.6993	8.36579	-0.333507	0.876424
TPST2	tyrosylprotein sulfotransferase 2	2630017	10.187	10.0108	10.3618	10.0284	-0.33335	0.174782
VSTM1	V-set and transmembrane domain containing 1	1300546	6.4449	6.42091	7.0783	6.74511	-0.33319	0.633396
AIP	aryl hydrocarbon receptor interacting protein	610689	8.79931	8.65564	8.76376	8.43102	-0.332738	-0.0355578
TINF2	TERF1 (TRF1)-interacting nuclear factor 2	1740471	7.86838	7.93821	8.77796	8.44529	-0.332675	0.909589
NFYC	nuclear transcription factor Y, gamma	3290475	7.36537	6.75554	7.10121	6.76881	-0.3324	-0.264153
HLX	H2.0-like homeobox	4230753	6.68355	6.56475	7.14375	6.81176	-0.33199	0.460196
VAC14	Vac14 homolog (S. cerevisiae)	4920382	7.81927	7.55489	7.91532	7.58342	-0.331904	0.096054
GNB4	guanine nucleotide binding protein (G protein), beta polypeptide 4	1660246	6.60509	6.58033	7.23449	6.9026	-0.331897	0.629405
MGRN1	mahogunin ring finger 1, E3 ubiquitin protein ligase	1510414	7.3964	7.37079	7.70544	7.37429	-0.331151	0.309031
FRS2	fibroblast growth factor receptor substrate 2	3800424	8.12799	7.60031	7.7503	7.4193	-0.330996	-0.377695
DIO3	deiodinase, iodothyronine, type III	6180348	6.49985	6.45071	6.79972	6.46873	-0.330992	0.299868
SNTB2	syntrophin, beta 2 (dystrophin-associated protein A1, 59kDa, basic component 2)	840053	7.56918	7.02376	7.22098	6.89012	-0.330862	-0.348202
CCNL1	cyclin L1	450554	7.47918	7.46505	8.35918	8.02853	-0.330642	0.879992
HPS1	Hermansky-Pudlak syndrome 1	1570139	7.09766	7.02594	7.14488	6.81435	-0.330534	0.0472198
CARKD	carbohydrate kinase domain containing	4060327	8.11827	7.85331	8.05468	7.72447	-0.330212	-0.0635864
NA	NA	1010039	6.58163	6.79958	6.92657	6.59649	-0.330082	0.344945
CRKL	v-crk avian sarcoma virus CT10 oncogene homolog-like	5960767	9.74452	9.3521	9.65163	9.32159	-0.330036	-0.0928942
EIF3B	eukaryotic translation initiation factor 3, subunit B	4390136	11.3861	11.0416	11.3765	11.0466	-0.329862	-0.00960102
GBP6	guanylate binding protein family, member 6	7380400	6.50639	6.42438	6.80325	6.4736	-0.329653	0.296868
PTPRA	protein tyrosine phosphatase, receptor type, A	3170593	7.6977	7.59488	8.05598	7.72634	-0.329635	0.358277
MAFF	v-maf avian musculoaponeurotic fibrosarcoma oncogene homolog F	1430138	6.58859	6.57353	7.49763	7.16813	-0.329496	0.909041
GLIPR1	GLI pathogenesis-related 1	6220746	9.17113	8.74409	9.36346	9.03404	-0.32942	0.192337
FAM120C	family with sequence similarity 120C	650180	6.9773	6.80758	7.17126	6.8419	-0.329364	0.193964
CLPTM1L	CLPTM1-like	1050750	8.97677	8.96935	9.08704	8.75774	-0.329294	0.110271
RAB43	RAB43, member RAS oncogene family	3780408	7.10413	6.96189	7.65028	7.32106	-0.329216	0.546146
NA	NA	4670703	7.25109	7.23682	7.58836	7.25915	-0.329208	0.337267
ACSL4	acyl-CoA synthetase long-chain family member 4	7000307	9.19652	9.47035	10.215	9.88637	-0.328658	1.01852
PARP12	poly (ADP-ribose) polymerase family, member 12	2340072	6.94959	6.95716	8.76616	8.43763	-0.328522	1.81657
FAM20B	family with sequence similarity 20, member B	7650414	8.06368	7.8661	8.21496	7.88679	-0.32817	0.151279
USP42	ubiquitin specific peptidase 42	7400465	7.99096	7.97071	8.77378	8.44618	-0.327603	0.782817
ABHD16A	abhydrolase domain containing 16A	5910220	8.01803	7.83042	8.70507	8.3775	-0.327571	0.687043
CCDC47	coiled-coil domain containing 47	1850367	6.96391	6.62859	6.90636	6.57925	-0.327113	-0.0575519
RGS4	regulator of G-protein signaling 4	1710142	10.3542	9.99252	9.23087	8.90381	-0.327061	-1.1233
SP140	SP140 nuclear body protein	870193	7.0851	6.78646	7.01283	6.68579	-0.327039	-0.072269
LY6E	lymphocyte antigen 6 complex, locus E	4890270	9.17997	9.26848	9.82933	9.50239	-0.326941	0.649355
ASCC3	activating signal cointegrator 1 complex subunit 3	650722	8.97836	8.77869	9.05531	8.7286	-0.326712	0.0769526
YIPF1	Yip1 domain family, member 1	20164	8.52799	8.52337	8.83887	8.5131	-0.325775	0.310877
TGIF1	TGFB-induced factor homeobox 1	4260189	8.96694	8.71671	9.31436	8.98862	-0.325734	0.347417
SEMA6A	sema domain, transmembrane domain (TM), and cytoplasmic domain, (semaphorin) 6A	7050682	6.54857	6.40965	6.81623	6.49059	-0.325643	0.267666
STUB1	STIP1 homology and U-box containing protein 1, E3 ubiquitin protein ligase	4900431	8.99842	8.39528	8.62291	8.29729	-0.325618	-0.375509
MRGPRX3	MAS-related GPR, member X3	6620519	6.48081	6.46135	8.49896	8.17346	-0.325505	2.01815
ADAM23	ADAM metallopeptidase domain 23	110731	7.1738	6.78029	7.12599	6.80084	-0.325148	-0.0478107
SAA1	serum amyloid A1	2600424	6.36461	6.39112	8.0584	7.73391	-0.324496	1.69379
MRPS36	mitochondrial ribosomal protein S36	3420079	7.03612	6.67632	7.00125	6.67683	-0.324417	-0.034869
RCL1	RNA terminal phosphate cyclase-like 1	5340142	6.94774	7.01442	7.26671	6.94245	-0.324263	0.318965
SPP1	secreted phosphoprotein 1	3840154	7.31363	7.04301	7.32063	6.99639	-0.32424	0.00700462
PLAUR	plasminogen activator, urokinase receptor	6220671	8.09648	8.02168	9.29455	8.97049	-0.324067	1.19807
MT1G	metallothionein 1G	1170300	6.93877	6.75231	7.6561	7.33231	-0.323797	0.717329
SEC24D	SEC24 family, member D (S. cerevisiae)	4250451	7.86506	7.66222	8.29853	7.97522	-0.323315	0.43347
STAMBPL1	STAM binding protein-like 1	7150059	7.60508	7.34926	7.56858	7.24541	-0.323169	-0.0365035
TMEM165	transmembrane protein 165	460672	7.21184	7.08721	7.6518	7.32868	-0.323124	0.43996
LGALS8	lectin, galactoside-binding, soluble, 8	540020	6.51078	6.54722	7.06965	6.74663	-0.323017	0.558865
NPRL3	nitrogen permease regulator-like 3 (S. cerevisiae)	4150563	6.723	6.71162	6.88583	6.56293	-0.322901	0.162828
CXCL9	chemokine (C-X-C motif) ligand 9	5570278	6.35617	6.34807	6.73382	6.41109	-0.322729	0.377647
TDG	thymine-DNA glycosylase	70162	7.85363	7.45831	7.88169	7.55915	-0.322535	0.0280618
L2HGDH	L-2-hydroxyglutarate dehydrogenase	7040433	6.634	6.86191	7.2572	6.93481	-0.322393	0.623207
STAT1	signal transducer and activator of transcription 1, 91kDa	2570079	8.06486	8.21183	11.2547	10.9324	-0.3223	3.18986
SMYD3	SET and MYND domain containing 3	540452	9.11795	8.94466	8.85886	8.53707	-0.321789	-0.259089
TNFAIP8L3	tumor necrosis factor, alpha-induced protein 8-like 3	5820474	7.61879	7.32697	7.69743	7.37572	-0.321707	0.0786371
GPX1	glutathione peroxidase 1	60647	11.1117	10.7376	11.0956	10.7739	-0.321677	-0.0161422
IKBKE	inhibitor of kappa light polypeptide gene enhancer in B-cells, kinase epsilon	2450762	6.75501	6.70598	8.00601	7.68435	-0.321662	1.251
SNX10	sorting nexin 10	3360634	7.74189	7.6024	8.47287	8.15163	-0.321232	0.73098
FAM117B	family with sequence similarity 117, member B	3120292	8.2751	7.69764	7.59232	7.27175	-0.32057	-0.682781
PIP	prolactin-induced protein	4010519	7.50439	6.96369	7.14345	6.82374	-0.319705	-0.360944
ADIPOR1	adiponectin receptor 1	3460201	8.22881	8.02946	8.17687	7.85821	-0.318662	-0.0519385
NA	NA	6590674	7.51015	6.93659	7.32523	7.00718	-0.318056	-0.184912
NA	NA	6370364	8.68559	8.69033	9.81785	9.49994	-0.317916	1.13227
SAT1	spermidine/spermine N1-acetyltransferase 1	5490431	11.446	11.0801	11.7171	11.3993	-0.317814	0.271098
VIMP	VCP-interacting membrane protein	6020474	8.62519	8.60609	9.03631	8.71859	-0.317723	0.411118
SMOX	spermine oxidase	3710553	7.14431	7.09686	7.77881	7.46131	-0.317501	0.634505
APOBEC3G	apolipoprotein B mRNA editing enzyme, catalytic polypeptide-like 3G	1190026	6.24131	6.35202	6.7734	6.45639	-0.317013	0.532097
ENTPD6	ectonucleoside triphosphate diphosphohydrolase 6 (putative)	7200215	8.75697	8.34507	8.45755	8.14073	-0.316812	-0.299428
PARP14	poly (ADP-ribose) polymerase family, member 14	4150692	6.81023	6.94732	8.52738	8.21105	-0.31633	1.71715
SLCO3A1	solute carrier organic anion transporter family, member 3A1	5690491	6.76044	6.70067	7.16684	6.85075	-0.316087	0.406401
STX5	syntaxin 5	6450470	8.00256	7.86435	8.24141	7.92545	-0.315956	0.238853
STK10	serine/threonine kinase 10	5270241	6.78082	6.78792	7.29947	6.98352	-0.315951	0.518643
KLHL2	kelch-like family member 2	1070593	6.8785	6.63545	6.9172	6.60146	-0.315732	0.0386965
RBCK1	RanBP-type and C3HC4-type zinc finger containing 1	5820753	7.78437	7.65313	8.34525	8.02971	-0.315534	0.560882
SEL1L3	sel-1 suppressor of lin-12-like 3 (C. elegans)	1470551	9.83429	9.48963	9.46199	9.14656	-0.315429	-0.372294
BTG1	B-cell translocation gene 1, anti-proliferative	4730369	10.1579	10.3136	11.4562	11.1411	-0.315098	1.2983
NA	NA	1240653	6.67058	6.53971	7.21872	6.90376	-0.314955	0.54814
CD83	CD83 molecule	6620026	6.6997	6.56495	7.45053	7.13561	-0.314924	0.750832
PRR16	proline rich 16	10324	7.32806	7.40761	7.84913	7.53457	-0.314564	0.521076
SMAD3	SMAD family member 3	6840328	8.4963	8.33221	9.35072	9.03624	-0.314488	0.854422
ABCA1	ATP-binding cassette, sub-family A (ABC1), member 1	4060358	9.57529	9.76034	10.6039	10.2895	-0.314405	1.02864
ST3GAL1	ST3 beta-galactoside alpha-2,3-sialyltransferase 1	5960079	7.26506	7.13355	7.76517	7.45126	-0.31391	0.50011
LAMTOR1	late endosomal/lysosomal adaptor, MAPK and MTOR activator 1	290035	10.6858	10.393	10.5176	10.2038	-0.313781	-0.168178
SLC38A6	solute carrier family 38, member 6	4010452	7.57894	7.10945	7.34107	7.02744	-0.313628	-0.237872
NA	NA	3310259	7.60203	7.81142	8.00723	7.69369	-0.313537	0.405202
TRIM5	tripartite motif containing 5	290373	6.97787	6.97332	8.21656	7.90306	-0.313499	1.23869
FKBP1A	FK506 binding protein 1A, 12kDa	270292	8.9	8.73965	8.91627	8.60279	-0.313476	0.0162694
PPP1R21	protein phosphatase 1, regulatory subunit 21	520598	7.64899	7.33271	7.50787	7.19451	-0.313363	-0.141121
TMEM54	transmembrane protein 54	4890563	8.12271	8.01125	8.18865	7.87529	-0.31336	0.0659391
DUSP1	dual specificity phosphatase 1	6860377	8.45831	8.28357	9.0718	8.75867	-0.313131	0.613482
CSH2	chorionic somatomammotropin hormone 2	6770184	8.20973	7.94923	8.19797	7.88489	-0.313083	-0.0117587
SH3PXD2A	SH3 and PX domains 2A	3460451	8.359	7.57457	7.8099	7.49722	-0.312685	-0.549096
XAF1	XIAP associated factor 1	450189	6.37486	6.37359	7.49596	7.18351	-0.312449	1.1211
CD2AP	CD2-associated protein	3140646	6.80117	6.55833	6.84982	6.53757	-0.312252	0.0486568
SMOX	spermine oxidase	270068	7.71393	7.23023	8.12415	7.81196	-0.312188	0.410217
BCL2	B-cell CLL/lymphoma 2	4150201	7.63375	7.23385	7.32994	7.01793	-0.31201	-0.303808
C21orf33	chromosome 21 open reading frame 33	5870576	7.49376	7.23124	7.35413	7.04233	-0.311797	-0.139631
MLLT6	myeloid/lymphoid or mixed-lineage leukemia (trithorax homolog, Drosophila); translocated to, 6	4640392	7.30295	7.25756	7.90768	7.59614	-0.31154	0.604725
SEMA4B	sema domain, immunoglobulin domain (Ig), transmembrane domain (TM) and short cytoplasmic domain, (semaphorin) 4B	5080280	8.29765	8.09187	9.15976	8.8484	-0.311359	0.862117
LONP2	lon peptidase 2, peroxisomal	670639	8.11999	7.66491	7.97003	7.659	-0.311021	-0.14996
ASPHD2	aspartate beta-hydroxylase domain containing 2	7400102	6.69838	6.68393	7.43477	7.12456	-0.310208	0.736391
ANKRD35	ankyrin repeat domain 35	4590377	6.94592	6.49517	6.7825	6.47275	-0.309751	-0.163425
MTHFD2	methylenetetrahydrofolate dehydrogenase (NADP+ dependent) 2, methenyltetrahydrofolate cyclohydrolase	6620689	8.76119	8.6921	8.98529	8.67599	-0.309308	0.224102
PKM	pyruvate kinase, muscle	6580039	8.99799	8.78796	8.95902	8.65025	-0.308769	-0.0389699
LSR	lipolysis stimulated lipoprotein receptor	6860095	6.62615	6.73863	6.93711	6.62867	-0.30844	0.310957
RNF144B	ring finger protein 144B	70630	6.40235	6.37671	7.30272	6.99466	-0.30806	0.900368
NA	NA	3780221	8.08523	7.71406	7.92632	7.6184	-0.307923	-0.158906
DHRS1	dehydrogenase/reductase (SDR family) member 1	1470017	8.3392	8.14657	8.51414	8.2063	-0.307835	0.174938
MOB3B	MOB kinase activator 3B	940630	7.02257	6.90696	7.14002	6.83225	-0.30777	0.117449
UBE2E1	ubiquitin-conjugating enzyme E2E 1	4050070	7.47167	7.23693	7.74932	7.44155	-0.307766	0.277645
PODXL	podocalyxin-like	6330576	7.32466	6.84069	7.18475	6.8774	-0.307353	-0.139912
FLJ44124	uncharacterized LOC641737	4860196	8.62086	8.77033	8.80526	8.49794	-0.307319	0.184395
SULF2	sulfatase 2	4050128	9.11767	8.68536	8.68504	8.37795	-0.307096	-0.432622
CHMP5	charged multivesicular body protein 5	7650347	9.00801	8.98701	9.81798	9.51093	-0.307046	0.809971
ACAA1	acetyl-CoA acyltransferase 1	3520753	8.20205	7.9571	8.23128	7.92464	-0.306647	0.0292354
DDR2	discoidin domain receptor tyrosine kinase 2	6370050	8.30539	8.41255	8.38271	8.07642	-0.306286	0.0773147
EIF4G3	eukaryotic translation initiation factor 4 gamma, 3	3290551	8.41423	8.28639	8.4089	8.10267	-0.306238	-0.00532324
DHX40	DEAH (Asp-Glu-Ala-His) box polypeptide 40	5670349	7.80769	7.75122	7.78826	7.48211	-0.306147	-0.0194303
LGALS9	lectin, galactoside-binding, soluble, 9	840431	6.60008	6.515	7.23833	6.9327	-0.305639	0.638252
PLSCR1	phospholipid scramblase 1	3890609	6.48061	6.47211	8.19527	7.88964	-0.305633	1.71467
CGNL1	cingulin-like 1	110100	8.9709	9.0945	9.94325	9.63817	-0.305087	0.972358
GOLM1	golgi membrane protein 1	4180364	7.66173	7.4123	7.6504	7.34546	-0.30495	-0.0113203
ACTG1	actin, gamma 1	3310424	13.8693	14.0007	14.3598	14.055	-0.304804	0.490486
TAP2	transporter 2, ATP-binding cassette, sub-family B (MDR/TAP)	2650156	6.63534	6.57762	7.69684	7.39204	-0.304797	1.06151
TOR1AIP2	torsin A interacting protein 2	510280	6.6715	6.44022	6.79225	6.48755	-0.304703	0.120758
NA	NA	110364	7.90145	7.86354	7.76539	7.46097	-0.304418	-0.136064
MAGED1	melanoma antigen family D, 1	3800600	9.84562	9.51115	9.63749	9.33343	-0.304064	-0.208131
OXCT1	3-oxoacid CoA transferase 1	1090768	7.14677	6.89474	7.09454	6.79088	-0.303659	-0.0522224
MTHFD2	methylenetetrahydrofolate dehydrogenase (NADP+ dependent) 2, methenyltetrahydrofolate cyclohydrolase	1300706	7.9505	7.6043	8.05099	7.74746	-0.303526	0.100487
SND1	staphylococcal nuclease and tudor domain containing 1	3440008	9.54993	9.32927	9.33699	9.03375	-0.30324	-0.212934
ASTN2	astrotactin 2	360025	7.53702	7.07244	7.28321	6.98016	-0.303043	-0.253811
SULF2	sulfatase 2	6330487	8.09996	7.56505	7.81421	7.51122	-0.30299	-0.285752
NA	NA	6900653	6.3022	6.27696	7.42878	7.12644	-0.30234	1.12658
MEIS3	Meis homeobox 3	2370162	7.00032	6.89856	7.06313	6.76084	-0.302292	0.062811
NR3C1	nuclear receptor subfamily 3, group C, member 1 (glucocorticoid receptor)	5820204	6.7429	6.54521	7.00216	6.70003	-0.302139	0.259269
RAB31	RAB31, member RAS oncogene family	6590341	10.8076	10.3453	10.8727	10.5707	-0.302051	0.0651815
SNX11	sorting nexin 11	130446	7.62899	7.332	7.69726	7.39534	-0.301918	0.0682757
AMPH	amphiphysin	360402	8.21386	8.14267	8.8145	8.51262	-0.301883	0.600637
PITRM1	pitrilysin metallopeptidase 1	1510072	8.27338	8.25149	8.36465	8.06284	-0.301813	0.0912691
CHI3L2	chitinase 3-like 2	610598	6.44688	6.45831	7.68741	7.38563	-0.301781	1.24053
MVB12B	multivesicular body subunit 12B	650619	7.32549	7.14631	7.34928	7.04758	-0.301691	0.023787
SLC41A2	solute carrier family 41 (magnesium transporter), member 2	1190750	7.14782	6.89555	7.87223	7.57079	-0.301436	0.724404
NA	NA	5690326	6.49607	6.56262	6.79311	6.4917	-0.301404	0.29704
WASL	Wiskott-Aldrich syndrome-like	6380138	10.5408	10.3115	10.4862	10.1852	-0.301024	-0.0546177
RPL14	ribosomal protein L14	2140753	7.66455	7.75213	7.99659	7.69567	-0.300921	0.332047
RHOG	ras homolog family member G	4010753	9.59097	9.5307	10.1486	9.84791	-0.300675	0.557614
GRK5	G protein-coupled receptor kinase 5	3190239	6.94553	6.9647	7.7808	7.48028	-0.30052	0.835273
SAR1A	SAR1 homolog A (S. cerevisiae)	3140553	7.89556	8.06114	7.98464	7.68436	-0.300289	0.0890802
ZC3HAV1	zinc finger CCCH-type, antiviral 1	4540382	6.63739	6.71381	8.17401	7.87395	-0.300059	1.53661
STARD5	StAR-related lipid transfer (START) domain containing 5	3190433	6.52335	6.81504	7.35609	7.05625	-0.299849	0.832743
ZMIZ1	zinc finger, MIZ-type containing 1	2450131	9.71793	9.69089	10.0988	9.7992	-0.299629	0.380899
SLC7A7	solute carrier family 7 (amino acid transporter light chain, y+L system), member 7	4830632	8.71421	8.16296	7.84571	7.5461	-0.299615	-0.868502
EIF2AK2	eukaryotic translation initiation factor 2-alpha kinase 2	2120079	8.54953	8.23154	10.7592	10.4596	-0.299589	2.20966
DNAJB11	DnaJ (Hsp40) homolog, subfamily B, member 11	3190452	9.82056	9.65997	10.0055	9.70597	-0.299577	0.184978
FKBP9L	FK506 binding protein 9-like	5700451	9.70898	9.32275	9.61588	9.31646	-0.299421	-0.0930926
WDFY2	WD repeat and FYVE domain containing 2	5080348	6.84761	6.94702	7.32562	7.02682	-0.298802	0.47801
FN1	fibronectin 1	6180528	7.22091	7.09396	7.24003	6.94123	-0.298802	0.0191217
TPI1	triosephosphate isomerase 1	3310477	12.3283	11.9205	12.3227	12.024	-0.298766	-0.00558119
CBFB	core-binding factor, beta subunit	2600537	7.97198	7.33528	7.89133	7.59288	-0.298453	-0.080649
FAM134B	family with sequence similarity 134, member B	6420309	6.87489	6.47814	6.78776	6.48957	-0.298196	-0.0871268
SDC4	syndecan 4	2650193	7.06788	7.36948	9.72418	9.42632	-0.297861	2.6563
DDX52	DEAD (Asp-Glu-Ala-Asp) box polypeptide 52	6940328	7.94616	8.04836	8.80676	8.50909	-0.297678	0.860606
C19orf66	chromosome 19 open reading frame 66	5220204	6.75703	6.77246	8.07884	7.78129	-0.297546	1.32181
BAMBI	BMP and activin membrane-bound inhibitor	430050	10.5715	10.0823	10.9876	10.6905	-0.297062	0.416105
DNAJA2	DnaJ (Hsp40) homolog, subfamily A, member 2	4050609	9.62565	9.27534	9.50176	9.2049	-0.296855	-0.123893
MAP4K4	mitogen-activated protein kinase kinase kinase kinase 4	4860343	8.96017	8.72049	9.01044	8.71433	-0.296116	0.0502703
HNRNPUL2	heterogeneous nuclear ribonucleoprotein U-like 2	6860131	8.11333	8.00139	7.99378	7.69785	-0.295934	-0.119549
GH1	growth hormone 1	6180647	7.4069	7.17815	7.47554	7.17974	-0.295794	0.0686404
APOBEC3F	apolipoprotein B mRNA editing enzyme, catalytic polypeptide-like 3F	1410279	8.08233	8.02847	8.99773	8.70215	-0.295587	0.915402
NRBP2	nuclear receptor binding protein 2	4490142	8.8929	8.7173	8.85972	8.56455	-0.295169	-0.0331838
BCCIP	BRCA2 and CDKN1A interacting protein	1450386	7.54176	7.05696	7.38319	7.08814	-0.295057	-0.158562
ABHD14A	abhydrolase domain containing 14A	1430360	7.32032	6.9935	7.22169	6.92675	-0.294937	-0.0986319
PCMTD2	protein-L-isoaspartate (D-aspartate) O-methyltransferase domain containing 2	730673	8.05636	7.60621	7.51453	7.21965	-0.294875	-0.541829
TMEM98	transmembrane protein 98	5390333	7.76499	7.59338	7.65426	7.35965	-0.29461	-0.110732
CCDC136	coiled-coil domain containing 136	7100364	7.65145	7.15501	7.32463	7.03012	-0.294511	-0.326821
NA	NA	160152	7.10192	7.01779	7.68212	7.38763	-0.294493	0.580201
ZEB2	zinc finger E-box binding homeobox 2	5050441	7.05269	7.08429	8.18077	7.88631	-0.294455	1.12808
RAB11A	RAB11A, member RAS oncogene family	780358	9.7873	9.38302	9.6695	9.37516	-0.294342	-0.1178
CRTAC1	cartilage acidic protein 1	1660075	6.8715	6.59778	6.96629	6.67243	-0.293858	0.0947823
ABHD12	abhydrolase domain containing 12	2710615	7.61801	7.41724	7.58181	7.28819	-0.293627	-0.0361966
COPB2	coatomer protein complex, subunit beta 2 (beta prime)	50397	9.69165	9.52465	9.61527	9.32169	-0.293574	-0.076383
NA	NA	3140273	7.12515	6.82943	7.73094	7.43769	-0.293247	0.605792
TXNDC5	thioredoxin domain containing 5 (endoplasmic reticulum)	7330341	7.05465	6.68432	6.91264	6.61968	-0.292958	-0.142016
CD55	CD55 molecule, decay accelerating factor for complement (Cromer blood group)	2340220	7.08828	7.0573	7.49873	7.2058	-0.292929	0.410449
NME7	NME/NM23 family member 7	6590296	8.27935	8.31638	8.43593	8.14303	-0.292905	0.156583
IFI35	interferon-induced protein 35	2510220	8.4008	8.32485	10.91	10.6172	-0.292786	2.50916
PRRC2A	proline-rich coiled-coil 2A	5080333	7.717	7.61683	7.64992	7.35724	-0.292683	-0.0670754
SNRNP25	small nuclear ribonucleoprotein 25kDa (U11/U12)	4760450	8.78402	8.52742	8.62281	8.33013	-0.292673	-0.161211
C6orf211	chromosome 6 open reading frame 211	2750129	6.82054	6.57671	6.97561	6.68297	-0.292631	0.155067
FTH1P2	ferritin, heavy polypeptide 1 pseudogene 2	4060561	7.53078	7.17307	7.75926	7.4675	-0.291758	0.228481
BEX1	brain expressed, X-linked 1	5550634	7.00885	6.68859	6.95189	6.6607	-0.291187	-0.0569606
GDF11	growth differentiation factor 11	510332	7.38754	7.0932	7.23432	6.94329	-0.291031	-0.153224
MAP3K8	mitogen-activated protein kinase kinase kinase 8	1470215	6.46351	6.42262	8.09571	7.80506	-0.290645	1.6322
IL36RN	interleukin 36 receptor antagonist	1240528	6.38262	6.33267	7.0847	6.79443	-0.29027	0.702078
PSMA4	proteasome (prosome, macropain) subunit, alpha type, 4	3420543	9.70498	9.41535	10.2345	9.94428	-0.290198	0.529498
ABHD12	abhydrolase domain containing 12	7610382	8.83141	8.54768	8.6897	8.3996	-0.290106	-0.141713
GBP1	guanylate binding protein 1, interferon-inducible	2190148	8.04271	7.95398	11.3461	11.0564	-0.289726	3.30339
NA	NA	5560195	6.41894	6.36641	7.27475	6.98525	-0.2895	0.855817
FNTA	farnesyltransferase, CAAX box, alpha	6550341	9.60359	9.29259	9.46871	9.17927	-0.289441	-0.134876
HMGN2	high mobility group nucleosomal binding domain 2	4050541	9.65027	9.30213	9.20285	8.91387	-0.288975	-0.447428
KLF6	Kruppel-like factor 6	4040097	10.8293	10.7908	11.0046	10.7157	-0.288916	0.175315
CSH1	chorionic somatomammotropin hormone 1 (placental lactogen)	5420224	8.02293	7.84563	7.76087	7.47207	-0.288794	-0.262061
CLK1	CDC-like kinase 1	3440138	8.63668	8.32687	8.45952	8.17077	-0.288756	-0.177155
PSMD12	proteasome (prosome, macropain) 26S subunit, non-ATPase, 12	7210373	8.92994	8.93519	9.16668	8.87813	-0.288551	0.236743
FHOD3	formin homology 2 domain containing 3	1300670	7.67481	7.56831	8.22355	7.9357	-0.287847	0.548739
WSB1	WD repeat and SOCS box containing 1	6110091	7.89243	7.91657	8.62415	8.33667	-0.287487	0.731719
PAK2	p21 protein (Cdc42/Rac)-activated kinase 2	3460133	8.42903	8.03326	8.20467	7.9173	-0.287365	-0.224359
RGS17	regulator of G-protein signaling 17	5130154	8.23998	8.25536	8.87112	8.58395	-0.287166	0.631136
CCNA1	cyclin A1	7400279	6.38083	6.40415	6.78478	6.49773	-0.287048	0.403945
AFTPH	aftiphilin	450097	7.36578	7.25459	7.43754	7.15058	-0.286958	0.0717623
NA	NA	1570707	6.48134	6.45684	6.95753	6.67059	-0.286939	0.47619
TDG	thymine-DNA glycosylase	1990253	8.48505	8.11371	8.48763	8.20076	-0.286873	0.00258237
C19orf48	chromosome 19 open reading frame 48	2650349	7.40103	7.36841	7.38743	7.1009	-0.286526	-0.0136035
FKBP1A	FK506 binding protein 1A, 12kDa	5050427	11.4845	11.4973	11.4003	11.114	-0.286272	-0.0841791
DHX36	DEAH (Asp-Glu-Ala-His) box polypeptide 36	150050	8.14999	8.12927	8.40663	8.12068	-0.285947	0.256644
ARSD	arylsulfatase D	4230609	7.72262	7.28361	7.51742	7.23155	-0.285879	-0.2052
NA	NA	4570100	6.93394	6.77861	7.66088	7.37504	-0.285839	0.726943
NA	NA	4050722	7.44226	6.95208	7.19761	6.91198	-0.285632	-0.244644
HSP90AA1	heat shock protein 90kDa alpha (cytosolic), class A member 1	7050332	12.5671	12.2277	12.5316	12.2463	-0.285396	-0.0354159
TDRD1	tudor domain containing 1	2470722	6.85685	6.86193	6.97841	6.69304	-0.28537	0.12156
IFI30	interferon, gamma-inducible protein 30	2000300	6.56371	6.37432	6.76096	6.47563	-0.285331	0.197257
STEAP2	STEAP family member 2, metalloreductase	290292	6.60673	6.59163	7.01047	6.72516	-0.285305	0.403742
KYNU	kynureninase	3460685	6.96733	6.86918	7.76994	7.48473	-0.285212	0.802614
NA	NA	290093	7.028	6.85682	6.98815	6.70362	-0.284538	-0.0398427
EFTUD2	elongation factor Tu GTP binding domain containing 2	6980475	9.31091	8.92125	9.15702	8.87254	-0.284481	-0.15389
RNASE1	ribonuclease, RNase A family, 1 (pancreatic)	4010296	8.47902	7.97202	8.19676	7.91254	-0.284221	-0.282266
ANKFY1	ankyrin repeat and FYVE domain containing 1	450300	7.72609	7.65901	8.65716	8.37309	-0.28407	0.931072
EGFLAM	EGF-like, fibronectin type III and laminin G domains	6270372	8.3759	8.23781	8.25766	7.97387	-0.283787	-0.118237
ICAM3	intercellular adhesion molecule 3	5550278	7.54855	7.61789	7.92807	7.6445	-0.283563	0.379523
BCAP29	B-cell receptor-associated protein 29	2940370	8.81055	8.92575	8.92521	8.64198	-0.283237	0.114662
GTF2F1	general transcription factor IIF, polypeptide 1, 74kDa	5810452	8.9118	8.80937	9.09289	8.80969	-0.283197	0.181089
HMGCL	3-hydroxymethyl-3-methylglutaryl-CoA lyase	7380608	8.24284	7.74345	7.96969	7.68651	-0.283184	-0.273142
AVPI1	arginine vasopressin-induced 1	990500	10.1096	10.0485	9.94963	9.66647	-0.283165	-0.159921
OXSR1	oxidative stress responsive 1	4920669	9.64143	9.42627	9.85671	9.57376	-0.28295	0.21528
TCN1	transcobalamin I (vitamin B12 binding protein, R binder family)	1770603	7.28653	6.86351	7.08644	6.80357	-0.282869	-0.200086
NA	NA	150259	7.26161	7.03648	7.36798	7.08549	-0.282487	0.106365
DIRC2	disrupted in renal carcinoma 2	2370128	8.88066	8.70471	8.83606	8.5536	-0.282453	-0.0446023
KBTBD2	kelch repeat and BTB (POZ) domain containing 2	4920372	8.96797	8.77005	9.38096	9.09861	-0.28235	0.412992
F12	coagulation factor XII (Hageman factor)	3610735	7.08578	6.80628	6.96717	6.6851	-0.282075	-0.118603
EFTUD1	elongation factor Tu GTP binding domain containing 1	6520079	7.62152	7.49413	7.80631	7.52457	-0.281745	0.184797
SERPINB3	serpin peptidase inhibitor, clade B (ovalbumin), member 3	1470056	6.27273	6.3027	6.59814	6.31647	-0.281674	0.325411
SPIN2B	spindlin family, member 2B	6960543	6.72232	6.73544	6.96199	6.68053	-0.281456	0.239673
ARL4C	ADP-ribosylation factor-like 4C	1300192	7.40157	6.90776	7.33301	7.05203	-0.28098	-0.0685535
EGLN1	egl-9 family hypoxia-inducible factor 1	4670102	6.76735	6.79037	7.08376	6.80313	-0.280624	0.316407
ERH	enhancer of rudimentary homolog (Drosophila)	7160270	9.15651	8.87306	9.19397	8.91342	-0.280558	0.0374597
SMG7	SMG7 nonsense mediated mRNA decay factor	6270706	8.85621	8.86665	9.02846	8.74813	-0.280333	0.172252
CYP1A1	cytochrome P450, family 1, subfamily A, polypeptide 1	2940332	6.42162	6.47937	6.83448	6.55436	-0.280119	0.412865
MR1	major histocompatibility complex, class I-related	2900451	7.70071	7.56295	8.01932	7.73921	-0.280115	0.31861
TMEM200A	transmembrane protein 200A	4780523	7.97143	7.73661	7.94724	7.66714	-0.280106	-0.0241876
NA	NA	4810717	6.93329	6.57956	6.96591	6.6859	-0.280007	0.0326157
MAFG	v-maf avian musculoaponeurotic fibrosarcoma oncogene homolog G	6180148	7.62611	7.42987	7.79549	7.5158	-0.279687	0.169382
MUC13	mucin 13, cell surface associated	6940270	6.52424	6.62208	6.95033	6.67086	-0.279462	0.426081
CLN3	ceroid-lipofuscinosis, neuronal 3	6580682	7.92497	7.69151	7.82486	7.54546	-0.279404	-0.100112
PKN1	protein kinase N1	6040682	6.5108	6.52465	6.76532	6.48607	-0.279245	0.254517
MTHFS	5,10-methenyltetrahydrofolate synthetase (5-formyltetrahydrofolate cyclo-ligase)	6560066	8.37099	8.15977	8.30027	8.02132	-0.278954	-0.0707201
NOP58	NOP58 ribonucleoprotein	2190189	7.63918	7.70359	7.45004	7.17115	-0.278893	-0.18914
NA	NA	3420494	6.78675	6.52246	6.77017	6.49133	-0.278841	-0.0165828
ALPK1	alpha-kinase 1	540390	6.59464	6.56279	7.1839	6.9055	-0.278405	0.589263
SCAMP1	secretory carrier membrane protein 1	2650022	6.72288	6.48236	6.92661	6.64824	-0.278379	0.203733
C1orf54	chromosome 1 open reading frame 54	2600278	8.29554	8.06221	8.21901	7.94079	-0.278223	-0.076526
PAGE2	P antigen family, member 2 (prostate associated)	1240195	11.035	10.8725	11.0461	10.7681	-0.277938	0.0110534
CSAG1	chondrosarcoma associated gene 1	6290520	6.5466	6.55957	6.9123	6.63442	-0.277877	0.365696
CSDC2	cold shock domain containing C2, RNA binding	2490224	7.31127	7.31625	7.18396	6.90631	-0.277652	-0.127305
POU3F2	POU class 3 homeobox 2	3310291	6.65505	6.59597	6.81732	6.54081	-0.276513	0.16227
POLR3A	polymerase (RNA) III (DNA directed) polypeptide A, 155kDa	3140452	8.06002	7.81573	8.26535	7.98917	-0.276184	0.205332
CANT1	calcium activated nucleotidase 1	5860358	9.00801	8.92287	9.45941	9.18341	-0.276003	0.451408
HIST1H4H	histone cluster 1, H4h	2970019	7.96911	7.50833	7.8378	7.56183	-0.27597	-0.131317
PC	pyruvate carboxylase	5890435	7.84115	7.75428	7.68316	7.40745	-0.275709	-0.157985
SLCO3A1	solute carrier organic anion transporter family, member 3A1	2470092	7.81432	7.80322	8.26575	7.99026	-0.275495	0.451436
PPAP2B	phosphatidic acid phosphatase type 2B	7050575	8.30116	8.71351	10.3804	10.1049	-0.275419	2.0792
MXRA5	matrix-remodelling associated 5	4490020	8.15824	7.59556	7.72983	7.45493	-0.274904	-0.428409
CDC42	cell division cycle 42	5270386	8.6686	8.56723	8.76475	8.49007	-0.274686	0.0961537
DDX10	DEAD (Asp-Glu-Ala-Asp) box polypeptide 10	3930553	8.19255	7.84698	7.95589	7.68126	-0.274633	-0.236655
MAGT1	magnesium transporter 1	3190626	8.56122	8.73782	8.69313	8.41871	-0.274419	0.131916
EPT1	ethanolaminephosphotransferase 1 (CDP-ethanolamine-specific)	4280370	6.82896	6.59708	6.93595	6.66177	-0.274181	0.106986
HIF1AN	hypoxia inducible factor 1, alpha subunit inhibitor	2070095	7.28834	6.98716	7.16818	6.8942	-0.273983	-0.120155
TPI1P2	triosephosphate isomerase 1 pseudogene 2	7560053	7.67841	7.59677	7.86634	7.59262	-0.273713	0.187931
CALN1	calneuron 1	4780113	9.01833	8.90022	8.95247	8.67881	-0.273661	-0.0658588
PRPF3	pre-mRNA processing factor 3	2260615	7.48613	7.43588	7.82008	7.54644	-0.273645	0.333951
APOBEC3C	apolipoprotein B mRNA editing enzyme, catalytic polypeptide-like 3C	3120221	7.12272	6.83208	7.08713	6.81349	-0.273638	-0.0355913
CSNK1D	casein kinase 1, delta	1110736	8.53146	8.39616	8.63284	8.35946	-0.273379	0.101377
NA	NA	2360110	6.72562	6.88219	7.41942	7.14606	-0.273367	0.693804
NINJ1	ninjurin 1	7380706	8.6663	8.79771	11.064	10.7906	-0.273337	2.39767
CRYBA4	crystallin, beta A4	6860112	6.50068	6.44085	6.87805	6.60486	-0.273191	0.37737
KCTD14	potassium channel tetramerization domain containing 14	2940632	7.73035	8.04926	8.40703	8.13396	-0.273074	0.67668
MTF1	metal-regulatory transcription factor 1	2030209	7.57399	7.5811	8.27227	7.99922	-0.273056	0.698285
PIM1	pim-1 oncogene	3130301	7.39394	7.2019	8.23632	7.96382	-0.272508	0.842387
THAP10	THAP domain containing 10	150274	6.76104	6.58134	6.89458	6.6221	-0.272476	0.133536
NA	NA	5900193	8.51356	8.34848	8.57285	8.30091	-0.271941	0.0592856
NA	NA	3390639	7.75865	7.49706	7.99317	7.72139	-0.271775	0.234522
TMEM173	transmembrane protein 173	3460008	9.45308	9.08392	9.6609	9.38953	-0.271372	0.207824
ALDH18A1	aldehyde dehydrogenase 18 family, member A1	2370255	7.43844	7.06945	7.37562	7.10428	-0.271337	-0.0628243
KIF5C	kinesin family member 5C	2570402	8.11009	7.82557	7.75559	7.48452	-0.271067	-0.354501
CHD8	chromodomain helicase DNA binding protein 8	1170564	8.44257	8.46915	8.76847	8.49757	-0.270903	0.325901
SHC1	SHC (Src homology 2 domain containing) transforming protein 1	4200538	7.18638	6.89544	7.15577	6.88492	-0.270854	-0.0306079
NA	NA	7050546	6.40112	6.42417	6.76865	6.49863	-0.270018	0.367522
RSL1D1	ribosomal L1 domain containing 1	5490008	9.30068	9.089	9.07003	8.80013	-0.269892	-0.230654
IFI44L	interferon-induced protein 44-like	3990010	6.40202	6.49454	6.79157	6.52172	-0.269846	0.389546
RUFY3	RUN and FYVE domain containing 3	4040471	6.93154	6.61729	6.78414	6.51445	-0.269688	-0.147394
NAPB	N-ethylmaleimide-sensitive factor attachment protein, beta	3890470	7.78333	7.38997	7.79739	7.5278	-0.269592	0.0140642
MAP7D2	MAP7 domain containing 2	3390088	8.12661	7.24886	6.95735	6.68778	-0.269573	-1.16926
ENO2	enolase 2 (gamma, neuronal)	50402	8.03441	7.85176	8.37726	8.10776	-0.269503	0.342857
TATDN2	TatD DNase domain containing 2	2690753	7.29947	7.09768	7.30077	7.03184	-0.268928	0.00129816
SOD2	superoxide dismutase 2, mitochondrial	5960731	6.29166	6.25486	6.99475	6.72591	-0.268839	0.703096
TMEM132D	transmembrane protein 132D	7400647	6.70312	6.60334	6.99097	6.72218	-0.268788	0.287845
TSC22D1	TSC22 domain family, member 1	5260754	8.00243	7.9689	8.52882	8.26011	-0.268712	0.526394
SPCS2	signal peptidase complex subunit 2 homolog (S. cerevisiae)	1430010	10.0462	9.74013	9.89058	9.62197	-0.268613	-0.155573
ST5	suppression of tumorigenicity 5	4060594	6.8587	6.6603	7.20646	6.93788	-0.26858	0.34776
SLC18B1	solute carrier family 18, subfamily B, member 1	160333	7.52744	7.4977	7.89127	7.62277	-0.268502	0.363824
RBM43	RNA binding motif protein 43	7610309	7.46657	7.46735	8.5837	8.31539	-0.268315	1.11713
LCMT1	leucine carboxyl methyltransferase 1	3930376	8.59275	8.42068	8.65899	8.39079	-0.268205	0.0662476
KLHL5	kelch-like family member 5	1570349	7.28156	7.24157	7.67876	7.41059	-0.268173	0.397202
ZNFX1	zinc finger, NFX1-type containing 1	3800487	8.31968	8.26505	10.3587	10.0909	-0.26778	2.03903
SUOX	sulfite oxidase	7400100	7.13793	6.89268	7.09754	6.82978	-0.267758	-0.0403877
NA	NA	3180131	7.084	6.76834	7.09719	6.83028	-0.266917	0.0131929
MT2A	metallothionein 2A	450615	12.6563	12.7624	13.8928	13.6259	-0.266899	1.23644
NA	NA	7150491	8.16168	7.598	7.21031	6.94342	-0.266891	-0.951365
ARSB	arylsulfatase B	270215	6.9581	6.67267	6.95755	6.69117	-0.26638	-0.000550908
FOSL1	FOS-like antigen 1	6960332	7.19952	7.1581	7.48082	7.21451	-0.266309	0.281301
RAB24	RAB24, member RAS oncogene family	6560373	7.48804	7.30591	7.84173	7.57548	-0.266244	0.35369
RBMS1	RNA binding motif, single stranded interacting protein 1	2060600	7.62599	7.47001	7.82332	7.5571	-0.266217	0.197335
POLR2H	polymerase (RNA) II (DNA directed) polypeptide H	1240221	8.56945	8.22173	8.48916	8.22296	-0.266203	-0.0802923
LMO4	LIM domain only 4	7210450	9.88014	9.88416	10.4736	10.2075	-0.266129	0.593493
EXTL2	exostosin-like glycosyltransferase 2	1770746	7.04779	6.98081	7.28137	7.01542	-0.265957	0.233586
EXOSC3	exosome component 3	20088	8.01725	8.05677	8.25258	7.98672	-0.265868	0.235329
DERL2	derlin 2	4010189	8.0044	8.02151	8.09721	7.83143	-0.265783	0.092815
SERPINI1	serpin peptidase inhibitor, clade I (neuroserpin), member 1	3440156	7.32492	7.11829	7.28757	7.0222	-0.265366	-0.0373477
NQO2	NAD(P)H dehydrogenase, quinone 2	2710682	7.27287	7.09483	7.28863	7.02327	-0.265355	0.0157611
PROX1	prospero homeobox 1	5360689	6.95782	6.75766	7.18216	6.91684	-0.265318	0.224341
VCX3A	variable charge, X-linked 3A	5360601	11.7825	11.4888	11.7138	11.4487	-0.265158	-0.0687305
ARID4B	AT rich interactive domain 4B (RBP1-like)	5090402	7.59953	7.56126	7.97299	7.70791	-0.265077	0.373461
SDHAP1	succinate dehydrogenase complex, subunit A, flavoprotein pseudogene 1	4610379	6.59079	6.58512	6.81636	6.55138	-0.264972	0.225569
SERPINB8	serpin peptidase inhibitor, clade B (ovalbumin), member 8	1770376	7.36209	7.12191	8.23679	7.9719	-0.264884	0.874696
KLHL5	kelch-like family member 5	1410161	9.27509	9.15053	9.87837	9.61366	-0.264708	0.603281
RPS6KA3	ribosomal protein S6 kinase, 90kDa, polypeptide 3	3370110	6.85369	6.69211	7.21701	6.95235	-0.264669	0.363325
C1GALT1	core 1 synthase, glycoprotein-N-acetylgalactosamine 3-beta-galactosyltransferase, 1	580066	7.01645	6.86411	7.64375	7.37942	-0.264335	0.627302
CLEC2D	C-type lectin domain family 2, member D	4590717	12.899	12.7214	12.779	12.5148	-0.264233	-0.11996
CD163L1	CD163 molecule-like 1	240220	8.55244	8.26907	8.42048	8.15627	-0.26421	-0.131961
LARP6	La ribonucleoprotein domain family, member 6	4830433	9.46185	9.12559	9.34484	9.08076	-0.264071	-0.117011
DDHD2	DDHD domain containing 2	2070010	7.76694	7.55208	7.71128	7.4474	-0.263884	-0.0556604
DDX60	DEAD (Asp-Glu-Ala-Asp) box polypeptide 60	7610053	7.14562	7.05094	8.92157	8.65799	-0.263586	1.77595
RIPK2	receptor-interacting serine-threonine kinase 2	4150520	8.15525	8.29198	9.7589	9.49553	-0.263372	1.60365
MAP4K4	mitogen-activated protein kinase kinase kinase kinase 4	4250307	8.56674	8.2611	8.51569	8.25268	-0.263001	-0.0510558
CYFIP1	cytoplasmic FMR1 interacting protein 1	4200343	9.38202	9.37323	9.65363	9.39076	-0.262875	0.271611
AK3	adenylate kinase 3	670463	8.49562	8.40679	8.65494	8.39211	-0.262829	0.159315
POMT1	protein-O-mannosyltransferase 1	4390687	6.96188	6.73859	6.94807	6.68581	-0.262255	-0.013812
EXOC3L4	exocyst complex component 3-like 4	2060315	6.40566	6.43309	6.84072	6.57854	-0.262181	0.435057
NA	NA	160079	11.7961	11.5027	11.8436	11.5816	-0.262072	0.0475805
HLA-DMB	major histocompatibility complex, class II, DM beta	4900731	6.66981	6.67327	7.08195	6.81989	-0.262061	0.412148
NA	NA	2340176	7.07466	6.98131	7.03095	6.7689	-0.262049	-0.0437119
MSL3	male-specific lethal 3 homolog (Drosophila)	4590446	6.92876	6.82307	7.15283	6.89096	-0.261871	0.224069
DACT1	dishevelled-binding antagonist of beta-catenin 1	3520241	8.00568	7.96623	7.74547	7.48389	-0.261578	-0.260217
ENG	endoglin	4610753	8.94127	8.62633	8.81007	8.54852	-0.261547	-0.1312
ARHGAP22	Rho GTPase activating protein 22	510520	8.31999	7.51789	8.03265	7.77128	-0.261371	-0.287338
MAP2K2	mitogen-activated protein kinase kinase 2	4290736	9.5968	9.43279	9.81832	9.55696	-0.261363	0.221518
PMVK	phosphomevalonate kinase	1340022	7.04073	6.93045	7.02	6.75865	-0.26135	-0.0207357
NA	NA	3840722	12.4316	12.4651	12.5195	12.2583	-0.261206	0.0878078
FRMD3	FERM domain containing 3	6840767	7.66007	7.91248	7.93439	7.67319	-0.261201	0.274324
VRK3	vaccinia related kinase 3	1410598	7.11024	6.89568	7.13827	6.8771	-0.261165	0.0280255
ATP6V1G2	ATPase, H+ transporting, lysosomal 13kDa, V1 subunit G2	1260538	6.90708	6.68809	6.93036	6.66939	-0.260968	0.0232782
VPS33B	vacuolar protein sorting 33 homolog B (yeast)	6330243	7.36096	7.31171	7.59326	7.33242	-0.260842	0.2323
CDC26	cell division cycle 26	1410079	9.39466	9.164	9.44505	9.18445	-0.260601	0.050395
ZBTB17	zinc finger and BTB domain containing 17	4880397	7.21414	7.34463	7.44432	7.18391	-0.260412	0.230179
GSDMD	gasdermin D	610148	7.1034	7.00582	7.92154	7.66139	-0.260151	0.818146
PCOLCE2	procollagen C-endopeptidase enhancer 2	4810445	8.11354	7.70511	7.78997	7.53001	-0.25996	-0.32357
MRFAP1L1	Morf4 family associated protein 1-like 1	50274	9.5721	9.05134	9.01357	8.75376	-0.259809	-0.55853
JSRP1	junctional sarcoplasmic reticulum protein 1	6020037	8.56352	8.5605	8.68148	8.42174	-0.259741	0.117966
SERPINB4	serpin peptidase inhibitor, clade B (ovalbumin), member 4	6860424	6.29606	6.23443	6.53535	6.27576	-0.259585	0.239284
ELMO2	engulfment and cell motility 2	3180253	6.70201	6.70795	7.01212	6.75267	-0.259455	0.310114
NA	NA	3710373	7.47602	7.35107	7.55825	7.29887	-0.259379	0.0822363
CLIC2	chloride intracellular channel 2	4040192	6.63152	6.66917	6.86503	6.60596	-0.25907	0.233518
QDPR	quinoid dihydropteridine reductase	6900450	9.5622	9.46901	9.56876	9.30977	-0.258994	0.00656136
RBM28	RNA binding motif protein 28	380682	7.4083	7.45628	7.47211	7.21346	-0.258644	0.0638099
MYL6B	myosin, light chain 6B, alkali, smooth muscle and non-muscle	6840056	10.2068	9.99893	10.0601	9.80148	-0.258598	-0.146671
NA	NA	6860661	12.2375	12.1348	12.2941	12.036	-0.258107	0.0565449
AATF	apoptosis antagonizing transcription factor	6020372	8.41769	8.26153	8.44716	8.18914	-0.258016	0.0294664
NPRL3	nitrogen permease regulator-like 3 (S. cerevisiae)	2640528	8.89991	8.45394	8.53249	8.27451	-0.257982	-0.367415
BCL3	B-cell CLL/lymphoma 3	6330725	7.09813	6.81624	8.19757	7.93972	-0.257847	1.09944
PHF13	PHD finger protein 13	3060022	8.70089	8.31597	8.36946	8.11175	-0.257711	-0.331429
IMPA1	inositol(myo)-1(or 4)-monophosphatase 1	6350360	7.45361	7.19703	7.81533	7.55765	-0.257681	0.361721
TRADD	TNFRSF1A-associated via death domain	2650706	7.2713	7.25935	8.09901	7.8416	-0.257408	0.827706
PPARG	peroxisome proliferator-activated receptor gamma	830019	8.80297	8.41682	8.45503	8.19764	-0.257396	-0.347942
TUBB4B	tubulin, beta 4B class IVb	2070368	9.0371	8.86744	9.03761	8.78035	-0.257261	0.000510634
ACSL3	acyl-CoA synthetase long-chain family member 3	3930593	7.79808	7.50584	7.74584	7.4886	-0.257238	-0.0522328
FAM96A	family with sequence similarity 96, member A	6760202	8.15784	7.79686	7.92051	7.66334	-0.257174	-0.23733
SH3PXD2B	SH3 and PX domains 2B	1190437	7.24898	7.02165	7.23579	6.97869	-0.257103	-0.013192
SIRT2	sirtuin 2	4860411	6.75231	6.75039	6.9183	6.66122	-0.257074	0.165992
VCX3B	variable charge, X-linked 3B	5570181	11.9943	11.7396	11.9792	11.7222	-0.257023	-0.0151423
GFPT1	glutamine--fructose-6-phosphate transaminase 1	2350053	8.68154	8.33289	8.64031	8.38333	-0.256978	-0.0412374
CERS5	ceramide synthase 5	6330356	8.14324	7.89883	7.96498	7.70826	-0.256724	-0.17826
CAPNS1	calpain, small subunit 1	7550041	9.50626	9.25102	9.34634	9.08967	-0.256672	-0.159922
FKBP1A	FK506 binding protein 1A, 12kDa	630010	10.4061	10.1659	10.2875	10.031	-0.256495	-0.118576
MUC1	mucin 1, cell surface associated	7650026	8.28489	8.09494	8.9138	8.65744	-0.256361	0.628906
CEP41	centrosomal protein 41kDa	6280609	7.72679	7.40587	7.37219	7.11585	-0.25634	-0.354608
RPL34	ribosomal protein L34	2650524	9.49608	9.33949	9.45468	9.1984	-0.256286	-0.0413976
CTNNB1	catenin (cadherin-associated protein), beta 1, 88kDa	3800671	8.53241	8.09782	8.35353	8.09734	-0.256185	-0.178882
RAI2	retinoic acid induced 2	580228	7.05392	6.87735	7.0235	6.76758	-0.255924	-0.030414
ADAM17	ADAM metallopeptidase domain 17	5420762	6.89297	7.02983	7.42314	7.16733	-0.255817	0.530174
FBXO30	F-box protein 30	5290307	7.37595	7.24366	7.52911	7.27337	-0.255746	0.153169
NA	NA	2370500	6.9922	6.79145	7.19301	6.93755	-0.255461	0.200811
GMPPA	GDP-mannose pyrophosphorylase A	830242	8.46919	8.3815	8.6704	8.41531	-0.255089	0.201205
COMMD3	COMM domain containing 3	1230523	11.0081	10.7533	10.6783	10.4232	-0.255027	-0.329825
VWF	von Willebrand factor	5870138	7.00872	6.54794	6.79733	6.54293	-0.254398	-0.211388
IGFBP3	insulin-like growth factor binding protein 3	6840372	6.87055	6.83637	7.28417	7.02989	-0.254274	0.413621
VEGFA	vascular endothelial growth factor A	2640224	6.83222	6.76949	7.06517	6.8109	-0.254271	0.232952
DGUOK	deoxyguanosine kinase	5090730	7.95878	7.80704	8.06213	7.80793	-0.254198	0.103353
STAT3	signal transducer and activator of transcription 3 (acute-phase response factor)	5090619	9.25754	8.99661	9.79695	9.54279	-0.254167	0.539418
HBG1	hemoglobin, gamma A	450537	6.74488	6.747	6.95162	6.69764	-0.253981	0.20674
CNPY2	canopy FGF signaling regulator 2	1510564	8.5791	8.3848	8.53617	8.28233	-0.253839	-0.0429377
KLK6	kallikrein-related peptidase 6	2970154	6.95163	6.85021	7.02664	6.77306	-0.253587	0.075018
ZNF428	zinc finger protein 428	1820543	10.5275	10.1043	10.1614	9.9086	-0.252843	-0.366098
PDZD2	PDZ domain containing 2	3710035	6.49364	6.58264	7.31262	7.05992	-0.252703	0.818981
DEFB103A	defensin, beta 103A	6900707	7.95248	8.00828	8.39853	8.14583	-0.252698	0.446043
NA	NA	1710504	6.58749	6.58678	7.51893	7.26657	-0.252367	0.931441
NA	NA	6480768	6.48044	6.49504	6.70478	6.45265	-0.252127	0.224343
FBXL20	F-box and leucine-rich repeat protein 20	4900240	6.96729	6.5901	6.74991	6.49784	-0.25207	-0.217379
MESDC1	mesoderm development candidate 1	1070156	6.69067	6.54725	7.07081	6.81882	-0.251991	0.380141
CYCSP55	cytochrome c, somatic pseudogene 55	3890008	8.52867	8.52793	9.03396	8.78212	-0.251839	0.505288
BTF3L4	basic transcription factor 3-like 4	5490730	8.3055	8.03444	8.05771	7.80593	-0.25177	-0.247792
METTL21D	methyltransferase like 21D	6860743	6.95972	6.81075	7.08329	6.83156	-0.251738	0.12357
ADRA1D	adrenoceptor alpha 1D	1340630	6.40797	6.41964	6.73151	6.47985	-0.251661	0.323537
SLC37A1	solute carrier family 37 (glucose-6-phosphate transporter), member 1	2140463	6.51829	6.39873	6.75007	6.49843	-0.251643	0.231774
SCARB2	scavenger receptor class B, member 2	4810435	11.6178	11.4887	12.0402	11.7889	-0.251299	0.422477
HSD17B12	hydroxysteroid (17-beta) dehydrogenase 12	6280050	10.9705	10.6812	10.8609	10.6099	-0.251002	-0.109583
CD276	CD276 molecule	5900575	10.0941	9.69312	10.2549	10.0039	-0.250961	0.160733
C6orf211	chromosome 6 open reading frame 211	3710465	6.91329	6.66771	7.13546	6.88495	-0.250505	0.222162
NLRP5	NLR family, pyrin domain containing 5	2230647	6.44753	6.41508	6.84312	6.59304	-0.250086	0.395593
HBE1	hemoglobin, epsilon 1	4830541	8.25802	8.209	8.28129	8.03122	-0.250066	0.0232684
LCMT1	leucine carboxyl methyltransferase 1	6550082	7.95045	7.77001	7.98875	7.73877	-0.24998	0.0382976
WDR45	WD repeat domain 45	50592	8.12834	7.98595	8.13473	7.88475	-0.249979	0.00639066
CAMK2D	calcium/calmodulin-dependent protein kinase II delta	1110364	7.70457	7.24395	7.26071	7.0108	-0.249913	-0.443859
AGO2	argonaute RISC catalytic component 2	290468	9.00976	8.71301	8.78658	8.53693	-0.249651	-0.223178
PHF11	PHD finger protein 11	6100521	8.72448	8.49252	10.1038	9.85457	-0.24925	1.37934
PTPN12	protein tyrosine phosphatase, non-receptor type 12	3990136	8.73402	8.8256	9.20174	8.95286	-0.248885	0.467724
IGFLR1	IGF-like family receptor 1	5670139	6.54223	6.54808	6.92531	6.67643	-0.248879	0.383084
ABCD1	ATP-binding cassette, sub-family D (ALD), member 1	4890609	7.06501	6.98492	7.47805	7.22921	-0.248841	0.413039
STX3	syntaxin 3	2350703	9.20433	8.85732	8.69049	8.44165	-0.248841	-0.513841
KIF5B	kinesin family member 5B	2710017	8.37379	8.22854	8.30482	8.05612	-0.248703	-0.0689669
RUSC1	RUN and SH3 domain containing 1	670376	9.20015	9.07888	9.86029	9.61164	-0.248649	0.660142
SPP1	secreted phosphoprotein 1	3460070	7.55854	7.19706	7.4726	7.22397	-0.24863	-0.085943
TCF25	transcription factor 25 (basic helix-loop-helix)	7100386	9.26851	9.29146	9.28979	9.04117	-0.248626	0.0212819
NUCB2	nucleobindin 2	60427	9.16503	9.12679	9.05462	8.806	-0.248621	-0.110406
MAP2	microtubule-associated protein 2	1770564	7.07144	7.07714	7.52294	7.27484	-0.248096	0.451498
NME3	NME/NM23 nucleoside diphosphate kinase 3	6450424	7.16652	6.93225	7.02207	6.77411	-0.247962	-0.144445
PCDHAC2	protocadherin alpha subfamily C, 2	6100070	6.61606	6.51468	6.71321	6.46537	-0.247832	0.097142
SCPEP1	serine carboxypeptidase 1	2690598	9.22955	9.07195	9.15338	8.9058	-0.24758	-0.0761751
CD47	CD47 molecule	4150193	8.33615	8.20224	9.40379	9.15624	-0.247545	1.06763
AK4	adenylate kinase 4	4610554	6.79457	6.79611	7.54845	7.30105	-0.247393	0.753871
TUBA1A	tubulin, alpha 1a	4490577	12.2172	11.9911	11.8979	11.6506	-0.247326	-0.319285
SIDT2	SID1 transmembrane family, member 2	4890328	8.76125	8.73123	8.74465	8.49733	-0.247318	-0.016603
COL6A2	collagen, type VI, alpha 2	3390458	7.67328	7.67211	7.81464	7.56736	-0.24728	0.141367
SP140	SP140 nuclear body protein	3140041	7.51972	7.09081	7.20512	6.95788	-0.247241	-0.3146
FKBP1A	FK506 binding protein 1A, 12kDa	1940504	10.3463	10.1736	10.318	10.0708	-0.24719	-0.0282927
PELO	pelota homolog (Drosophila)	5960358	9.39765	9.35687	9.66328	9.41632	-0.246956	0.265633
GCH1	GTP cyclohydrolase 1	1740382	6.45658	6.58185	6.803	6.55608	-0.246914	0.346419
PPFIBP2	PTPRF interacting protein, binding protein 2 (liprin beta 2)	6900053	7.72019	7.4194	8.01464	7.76773	-0.246905	0.294453
B2M	beta-2-microglobulin	4890487	11.694	11.7119	12.1834	11.9367	-0.246792	0.489495
USF1	upstream transcription factor 1	1430068	6.66998	6.75227	7.23354	6.98694	-0.246593	0.563562
NA	NA	2070326	6.46377	6.45261	6.87258	6.62601	-0.24657	0.408806
TPD52L2	tumor protein D52-like 2	6270241	10.6044	10.1853	10.5588	10.3125	-0.246382	-0.045545
FBXO6	F-box protein 6	3800398	6.71052	6.78209	7.32753	7.08127	-0.246258	0.617005
TRA2A	transformer 2 alpha homolog (Drosophila)	3610619	7.75822	7.70733	7.91994	7.67393	-0.246019	0.161727
SEC31A	SEC31 homolog A (S. cerevisiae)	3840100	8.84018	8.31512	8.5534	8.30746	-0.245937	-0.286783
HSPA1A	heat shock 70kDa protein 1A	6380717	9.9843	9.86109	10.5547	10.3089	-0.245753	0.570365
TRIM13	tripartite motif containing 13	1170523	7.58277	7.50332	8.00823	7.76255	-0.245684	0.425467
KIAA0101	KIAA0101	7550470	12.1734	12.3147	12.4911	12.2455	-0.245662	0.317726
OSMR	oncostatin M receptor	3370632	6.69056	6.78121	7.40162	7.156	-0.245625	0.711062
PAQR6	progestin and adipoQ receptor family member VI	4830543	6.79778	6.79055	6.88214	6.63664	-0.245498	0.0843578
FABP4	fatty acid binding protein 4, adipocyte	150373	6.89122	6.49625	6.69395	6.44849	-0.245454	-0.197277
LGALS8	lectin, galactoside-binding, soluble, 8	6270554	6.64683	6.66501	7.43986	7.19447	-0.245393	0.793036
TIGD2	tigger transposable element derived 2	1820497	7.36196	6.92383	7.02451	6.7792	-0.245312	-0.337445
CCDC167	coiled-coil domain containing 167	1340400	8.41843	8.28964	8.28834	8.04319	-0.245149	-0.130094
AP1S2	adaptor-related protein complex 1, sigma 2 subunit	1070192	10.9322	10.5417	10.6284	10.3834	-0.244998	-0.303817
AGL	amylo-alpha-1, 6-glucosidase, 4-alpha-glucanotransferase	2940113	8.6656	8.37238	8.39943	8.15448	-0.244953	-0.266168
ATF4	activating transcription factor 4	7610187	7.79947	7.54136	7.7983	7.5535	-0.244802	-0.00116898
GPNMB	glycoprotein (transmembrane) nmb	1570154	8.12879	7.7829	7.96652	7.72172	-0.244797	-0.162272
NA	NA	6350148	7.16804	7.19336	7.40103	7.15636	-0.244669	0.232988
AUH	AU RNA binding protein/enoyl-CoA hydratase	7330180	7.68937	7.22676	7.44249	7.19784	-0.244653	-0.246876
FTH1P3	ferritin, heavy polypeptide 1 pseudogene 3	6450139	10.2875	10.3547	10.7874	10.5429	-0.244577	0.499917
EGFL6	EGF-like-domain, multiple 6	6330079	6.42561	6.36836	7.13783	6.89337	-0.24447	0.71222
TRIM21	tripartite motif containing 21	6560075	7.69064	7.61336	9.15036	8.9059	-0.244456	1.45972
NEU1	sialidase 1 (lysosomal sialidase)	4200692	9.39193	9.16232	9.26285	9.0185	-0.244352	-0.129086
MAD2L2	MAD2 mitotic arrest deficient-like 2 (yeast)	2510278	9.95199	9.81537	10.0059	9.76164	-0.244232	0.0538802
RPL36	ribosomal protein L36	3290446	7.08903	6.91319	7.18375	6.93953	-0.244213	0.0947195
NUB1	negative regulator of ubiquitin-like proteins 1	6200672	8.76932	8.97805	10.3431	10.0991	-0.24407	1.57382
OSTM1	osteopetrosis associated transmembrane protein 1	4060575	7.71442	7.42719	7.77178	7.52781	-0.243977	0.057366
NA	NA	1230220	12.8666	12.6998	12.9029	12.659	-0.243941	0.0363273
HMGA1	high mobility group AT-hook 1	7400286	8.88457	8.63153	8.88738	8.64376	-0.243622	0.00280965
DKK3	dickkopf WNT signaling pathway inhibitor 3	5390451	7.40973	7.23098	7.56203	7.31849	-0.243543	0.152296
NA	NA	4210315	8.81052	8.53865	8.61373	8.37022	-0.243509	-0.196787
TBC1D15	TBC1 domain family, member 15	240019	9.14093	8.7875	8.82336	8.57993	-0.243431	-0.317567
DNAH6	dynein, axonemal, heavy chain 6	2650725	7.38261	7.33837	7.25084	7.00776	-0.243079	-0.131773
CPVL	carboxypeptidase, vitellogenic-like	60136	7.59305	7.42285	7.5631	7.32003	-0.243074	-0.029942
APOL2	apolipoprotein L, 2	1570358	6.43611	6.44217	7.22815	6.9851	-0.243051	0.79204
C15orf48	chromosome 15 open reading frame 48	4070719	6.33907	6.40163	8.10878	7.86584	-0.24294	1.76971
SULT1A4	sulfotransferase family, cytosolic, 1A, phenol-preferring, member 4	5490594	7.03604	6.77728	6.95033	6.70757	-0.242753	-0.0857114
KBTBD8	kelch repeat and BTB (POZ) domain containing 8	6370523	6.64822	6.64498	7.14722	6.90453	-0.242683	0.498998
IFITM3	interferon induced transmembrane protein 3	6650242	10.5814	10.6639	11.6675	11.4248	-0.242679	1.08609
PSMB8	proteasome (prosome, macropain) subunit, beta type, 8	3180026	6.74046	6.72422	7.86199	7.61949	-0.242506	1.12153
MFSD12	major facilitator superfamily domain containing 12	2900358	6.68315	6.73232	7.1521	6.90975	-0.24235	0.468945
HLA-F	major histocompatibility complex, class I, F	7330053	7.65719	7.52574	8.20496	7.96262	-0.242336	0.547769
PITPNB	phosphatidylinositol transfer protein, beta	1980687	7.45754	7.07168	7.50608	7.26374	-0.242335	0.0485391
GH1	growth hormone 1	1340706	6.85442	6.64956	6.92979	6.68752	-0.242269	0.0753708
RPL3	ribosomal protein L3	1710369	12.0053	11.9718	12.1911	11.9488	-0.24225	0.185786
C17orf47	chromosome 17 open reading frame 47	6180082	6.48639	6.65001	6.82688	6.58497	-0.241907	0.34049
RNF11	ring finger protein 11	520482	7.83449	7.56682	7.75093	7.50925	-0.241682	-0.0835649
LINC00626	long intergenic non-protein coding RNA 626	6480113	6.53197	6.56676	6.78562	6.54421	-0.241407	0.253646
OSGIN2	oxidative stress induced growth inhibitor family member 2	2070309	6.56889	6.60901	7.15632	6.91502	-0.2413	0.587431
API5	apoptosis inhibitor 5	7050523	9.00779	8.70108	8.81064	8.56952	-0.241126	-0.197146
CHTF8	CTF8, chromosome transmission fidelity factor 8 homolog (S. cerevisiae)	2030162	6.66792	6.61166	6.7901	6.54899	-0.24111	0.122181
SP100	SP100 nuclear antigen	6650541	7.12449	7.01544	7.88945	7.64846	-0.240988	0.76496
NDUFAB1	NADH dehydrogenase (ubiquinone) 1, alpha/beta subcomplex, 1, 8kDa	4860563	10.789	10.6811	10.7656	10.5249	-0.240695	-0.0233825
MILR1	mast cell immunoglobulin-like receptor 1	4290056	6.44724	6.40726	6.59842	6.35777	-0.240651	0.151175
IGFBP7	insulin-like growth factor binding protein 7	3400538	9.86595	9.5908	10.0857	9.84525	-0.240466	0.219774
NA	NA	2320646	6.46627	6.43436	6.54277	6.30233	-0.240437	0.0764989
SERPINB8	serpin peptidase inhibitor, clade B (ovalbumin), member 8	3400672	7.21778	7.02209	8.12645	7.88612	-0.240326	0.908669
MAPKAPK2	mitogen-activated protein kinase-activated protein kinase 2	4260661	7.54224	7.12864	7.31262	7.07233	-0.240288	-0.229617
FOLR3	folate receptor 3 (gamma)	4010181	7.68748	7.30886	7.4987	7.25843	-0.240274	-0.188777
STK19	serine/threonine kinase 19	4260612	8.35008	8.19935	8.48171	8.24224	-0.239471	0.131628
JPH1	junctophilin 1	5490025	6.86888	6.62182	6.80501	6.56558	-0.239427	-0.0638689
C1orf122	chromosome 1 open reading frame 122	620433	8.24214	8.26946	8.35211	8.1128	-0.239315	0.109969
RGAG4	retrotransposon gag domain containing 4	2750411	6.57831	6.61595	6.7186	6.47934	-0.239252	0.140286
NUDT3	nudix (nucleoside diphosphate linked moiety X)-type motif 3	3850167	8.59443	8.56016	8.71334	8.47412	-0.239217	0.118911
TTC38	tetratricopeptide repeat domain 38	6040017	7.82202	7.66743	8.07237	7.83318	-0.239192	0.250353
LMLN	leishmanolysin-like (metallopeptidase M8 family)	4540047	6.56441	6.54735	6.88085	6.64186	-0.238991	0.316442
SPANXE	SPANX family, member E	380397	9.0745	8.9756	8.97829	8.73935	-0.238939	-0.0962178
DUSP5	dual specificity phosphatase 5	5390161	10.1563	9.93187	10.6389	10.4004	-0.238468	0.48255
SFMBT1	Scm-like with four mbt domains 1	2650433	6.69334	6.70506	6.88108	6.64268	-0.238406	0.187741
NRSN2	neurensin 2	1940368	7.73363	7.41946	7.68152	7.44331	-0.238209	-0.0521055
ARIH2	ariadne homolog 2 (Drosophila)	1010682	8.57501	8.30743	8.45283	8.21478	-0.238048	-0.122178
DENR	density-regulated protein	5260575	6.90632	7.01302	7.05899	6.82109	-0.237901	0.152668
TNFSF4	tumor necrosis factor (ligand) superfamily, member 4	5690398	6.43694	6.38304	6.75288	6.51532	-0.237563	0.315947
C3orf38	chromosome 3 open reading frame 38	5570577	7.74305	7.73062	7.96108	7.72367	-0.23741	0.218022
FAM89B	family with sequence similarity 89, member B	2000224	8.69984	8.40582	8.24041	8.00317	-0.237236	-0.459432
MDK	midkine (neurite growth-promoting factor 2)	6350463	6.42298	6.4887	6.63059	6.39349	-0.237107	0.207615
NA	NA	6020671	7.30812	7.36216	7.18353	6.94644	-0.237089	-0.124587
BSDC1	BSD domain containing 1	3370450	8.57839	8.62042	8.79745	8.56044	-0.237008	0.219061
ZDHHC16	zinc finger, DHHC-type containing 16	1770358	8.08866	7.85214	7.8652	7.62832	-0.236883	-0.223456
HECA	headcase homolog (Drosophila)	610367	7.40169	7.07017	7.34207	7.10529	-0.236785	-0.0596151
IL18	interleukin 18 (interferon-gamma-inducing factor)	4810474	10.3853	10.5622	10.4928	10.2561	-0.236729	0.10753
VGLL2	vestigial like 2 (Drosophila)	3850349	6.45433	6.46569	6.72486	6.48819	-0.236675	0.270528
ADAR	adenosine deaminase, RNA-specific	2900450	9.36844	9.02118	10.689	10.4524	-0.236562	1.32056
AARS	alanyl-tRNA synthetase	290603	10.6341	10.3428	10.3465	10.1101	-0.236458	-0.287546
HRASLS2	HRAS-like suppressor 2	4250059	6.45626	6.53891	6.74608	6.50963	-0.236452	0.289821
TCN2	transcobalamin II	5670100	6.83451	6.73739	7.07178	6.83558	-0.236196	0.237273
ADAR	adenosine deaminase, RNA-specific	5490433	8.137	8.16017	9.45563	9.21979	-0.235847	1.31863
PTPRA	protein tyrosine phosphatase, receptor type, A	5270743	7.89155	7.86002	8.22969	7.99386	-0.235833	0.338138
FAM178B	family with sequence similarity 178, member B	1440379	7.17249	6.83394	6.95435	6.71865	-0.235695	-0.218145
UBTD2	ubiquitin domain containing 2	4760458	7.00662	6.97859	7.36785	7.13243	-0.235422	0.361234
PHF11	PHD finger protein 11	1510196	8.56252	8.45832	9.96695	9.73159	-0.235361	1.40442
ZFP91	ZFP91 zinc finger protein	4670719	6.81127	6.79895	6.93852	6.70323	-0.235292	0.127245
RPS6KA3	ribosomal protein S6 kinase, 90kDa, polypeptide 3	2260133	7.01543	7.18119	7.63878	7.40356	-0.235223	0.623351
PNKP	polynucleotide kinase 3'-phosphatase	7610184	8.67304	8.6124	8.56693	8.33175	-0.235187	-0.106106
EMP2	epithelial membrane protein 2	3830544	6.5028	6.58191	6.68623	6.45113	-0.235099	0.183436
KLF9	Kruppel-like factor 9	3390292	7.71468	7.70286	8.57105	8.33602	-0.235022	0.85637
HERPUD1	homocysteine-inducible, endoplasmic reticulum stress-inducible, ubiquitin-like domain member 1	4610189	9.43883	9.00868	9.17687	8.94193	-0.234947	-0.261958
NUP50	nucleoporin 50kDa	1990674	7.4316	7.27967	7.41227	7.17759	-0.23468	-0.0193265
CDKN2AIPNL	CDKN2A interacting protein N-terminal like	7400224	10.793	10.711	11.1903	10.9558	-0.23453	0.397336
RPL41	ribosomal protein L41	2680484	13.8683	13.9345	14.1453	13.9109	-0.234436	0.277046
SNX7	sorting nexin 7	3850593	7.69236	7.2731	7.75671	7.52232	-0.234395	0.06435
CSAG2	CSAG family, member 2	1230424	6.38274	6.38798	6.72324	6.48889	-0.234349	0.340495
SLC35B1	solute carrier family 35, member B1	5290692	9.70978	9.59543	9.75247	9.51814	-0.23433	0.0426837
CDH3	cadherin 3, type 1, P-cadherin (placental)	7610338	6.79657	6.52455	6.66818	6.43393	-0.234253	-0.128394
VPS37A	vacuolar protein sorting 37 homolog A (S. cerevisiae)	1090221	8.06921	8.09858	8.5034	8.26933	-0.234068	0.434191
RETSAT	retinol saturase (all-trans-retinol 13,14-reductase)	940477	7.30447	7.23268	7.25835	7.0243	-0.234057	-0.0461147
MAP2	microtubule-associated protein 2	6660735	7.05166	6.99386	7.44246	7.20854	-0.233917	0.390792
RNASE4	ribonuclease, RNase A family, 4	7040333	7.20755	7.09688	7.34237	7.10859	-0.233786	0.134823
BTN3A3	butyrophilin, subfamily 3, member A3	1430717	6.70449	6.66124	7.302	7.06864	-0.233358	0.597514
LYZ	lysozyme	3710504	6.51044	6.5036	6.69837	6.46512	-0.233255	0.187928
LYSMD2	LysM, putative peptidoglycan-binding, domain containing 2	770538	7.14182	7.20442	8.35741	8.12424	-0.233171	1.21559
CEBPD	CCAAT/enhancer binding protein (C/EBP), delta	5490408	8.319	8.36927	11.3078	11.0747	-0.233159	2.98883
NA	NA	2340739	9.75292	9.37959	9.492	9.25926	-0.232741	-0.260913
PSMA4	proteasome (prosome, macropain) subunit, alpha type, 4	4040711	9.01829	8.961	9.74087	9.50818	-0.232684	0.722571
NA	NA	2070437	6.77809	6.62941	7.05442	6.82176	-0.232659	0.276332
OGDH	oxoglutarate (alpha-ketoglutarate) dehydrogenase (lipoamide)	5090189	8.21473	7.87221	8.16503	7.93243	-0.232609	-0.0496968
ARL5B	ADP-ribosylation factor-like 5B	2340564	6.45224	6.4477	6.67426	6.44176	-0.232507	0.222024
ETFB	electron-transfer-flavoprotein, beta polypeptide	6220242	9.84945	9.83229	9.72022	9.48779	-0.232435	-0.12923
TBCK	TBC1 domain containing kinase	3940411	7.81787	7.56298	7.54536	7.31299	-0.23237	-0.272502
MAGED1	melanoma antigen family D, 1	460113	11.7909	11.5608	11.6599	11.4275	-0.232341	-0.13099
TEAD4	TEA domain family member 4	4040746	7.61219	7.67071	8.21864	7.98647	-0.23217	0.606446
PPFIA4	protein tyrosine phosphatase, receptor type, f polypeptide (PTPRF), interacting protein (liprin), alpha 4	1740167	6.95632	6.79757	6.96658	6.73447	-0.232111	0.0102666
STAT6	signal transducer and activator of transcription 6, interleukin-4 induced	1660397	7.34761	7.08308	7.52252	7.29042	-0.232101	0.174909
MYO5A	myosin VA (heavy chain 12, myoxin)	1570056	9.45384	8.83857	8.85276	8.62078	-0.231988	-0.601079
NA	NA	4010438	8.34931	8.18458	8.35642	8.12445	-0.23197	0.00711079
PRRC2A	proline-rich coiled-coil 2A	6420253	8.10495	8.02974	8.11552	7.88362	-0.231902	0.0105652
KCTD2	potassium channel tetramerization domain containing 2	2630521	7.07587	6.79402	6.95885	6.72702	-0.231828	-0.117022
ACYP2	acylphosphatase 2, muscle type	5290672	8.43278	8.27015	8.31357	8.08197	-0.231599	-0.119213
REPS2	RALBP1 associated Eps domain containing 2	5690148	7.7105	7.61978	7.80329	7.57184	-0.231457	0.0927973
CXorf65	chromosome X open reading frame 65	2000402	6.43023	6.45398	6.57401	6.34284	-0.23117	0.143775
USF1	upstream transcription factor 1	6280333	7.42318	7.6721	8.2109	7.97983	-0.231073	0.78772
UBR4	ubiquitin protein ligase E3 component n-recognin 4	5860037	8.2315	8.25455	8.09615	7.8651	-0.231052	-0.135349
PRR15	proline rich 15	580278	6.65621	6.77444	6.68153	6.4506	-0.230931	0.0253232
ERAP2	endoplasmic reticulum aminopeptidase 2	2260731	9.03389	8.88403	9.71686	9.48598	-0.230886	0.682975
ATP2A2	ATPase, Ca++ transporting, cardiac muscle, slow twitch 2	770079	8.49323	8.52667	8.5655	8.33465	-0.230849	0.0722739
CTNNA1	catenin (cadherin-associated protein), alpha 1, 102kDa	3890017	10.7943	10.766	11.0009	10.7703	-0.230684	0.206593
CLIP2	CAP-GLY domain containing linker protein 2	730523	8.82541	8.74152	9.37002	9.13952	-0.230498	0.54461
STEAP2	STEAP family member 2, metalloreductase	870242	6.54824	6.55197	6.91312	6.68263	-0.230492	0.364876
USP1	ubiquitin specific peptidase 1	1170689	7.38419	7.15752	7.33139	7.10091	-0.23048	-0.0527974
RC3H2	ring finger and CCCH-type domains 2	1450563	7.24766	6.9352	7.23421	7.00374	-0.230471	-0.0134543
SCIN	scinderin	730592	6.85038	6.95394	7.41674	7.18642	-0.23032	0.566363
SYT7	synaptotagmin VII	5050390	6.76208	7.05936	7.42899	7.19895	-0.230044	0.666909
LYPLA1	lysophospholipase I	70300	7.24334	7.13594	7.3089	7.07887	-0.230037	0.0655643
NA	NA	6860494	6.56836	6.54203	6.81263	6.58263	-0.230003	0.24427
PDRG1	p53 and DNA-damage regulated 1	1770519	7.74729	7.61984	7.87782	7.64792	-0.229892	0.130526
CLPTM1	cleft lip and palate associated transmembrane protein 1	770168	9.43136	9.50918	9.33869	9.10892	-0.229768	-0.092675
RPS20	ribosomal protein S20	3360228	12.6471	12.5023	12.8472	12.6174	-0.22971	0.200053
TCP1	t-complex 1	990315	8.26648	8.44424	8.31207	8.08237	-0.229695	0.0455822
GPC6	glypican 6	450754	7.4681	7.0185	7.22731	6.99771	-0.229597	-0.240791
ZMYND15	zinc finger, MYND-type containing 15	6580717	6.36005	6.37722	7.00186	6.7724	-0.229454	0.641803
NA	NA	5870678	9.03376	9.05378	9.32049	9.09117	-0.229314	0.286723
JUNB	jun B proto-oncogene	7550500	6.89724	6.9431	7.9042	7.67505	-0.229149	1.00696
SPATS1	spermatogenesis associated, serine-rich 1	990468	7.80009	7.28931	7.22259	6.9935	-0.229087	-0.577504
APOL6	apolipoprotein L, 6	5550397	6.47198	6.45249	7.08197	6.8529	-0.229073	0.60999
GPNMB	glycoprotein (transmembrane) nmb	6840164	9.77682	9.30689	9.23871	9.00985	-0.22886	-0.538109
HSCB	HscB iron-sulfur cluster co-chaperone homolog (E. coli)	2030433	7.60881	7.79558	8.23632	8.00765	-0.228666	0.627504
RYK	receptor-like tyrosine kinase	1090523	8.76952	8.46008	8.64733	8.41881	-0.228524	-0.122187
ID2	inhibitor of DNA binding 2, dominant negative helix-loop-helix protein	1660296	7.43944	7.33098	7.49524	7.26687	-0.228366	0.0557981
COX5A	cytochrome c oxidase subunit Va	4900670	11.6837	11.3789	11.5919	11.3636	-0.228339	-0.0918153
APBB1IP	amyloid beta (A4) precursor protein-binding, family B, member 1 interacting protein	1820722	8.3405	8.20424	8.33518	8.10701	-0.228173	-0.00532578
OLIG2	oligodendrocyte lineage transcription factor 2	1980598	6.30295	6.3033	6.58222	6.35409	-0.22813	0.279266
TPP1	tripeptidyl peptidase I	670113	10.0573	9.62036	9.84516	9.61709	-0.228065	-0.212171
AKAP17A	A kinase (PRKA) anchor protein 17A	5570538	9.16797	9.04103	9.31055	9.08254	-0.228015	0.142585
PDCD2L	programmed cell death 2-like	4590424	6.93079	6.87465	6.89183	6.66404	-0.227792	-0.0389535
MIPEP	mitochondrial intermediate peptidase	6350356	7.43741	7.30377	7.31845	7.09075	-0.227697	-0.118966
HLA-A	major histocompatibility complex, class I, A	2350066	8.3888	8.68825	9.06522	8.83759	-0.22763	0.676419
YIF1B	Yip1 interacting factor homolog B (S. cerevisiae)	4260647	7.52751	7.22835	7.35729	7.12982	-0.227472	-0.170221
RALY	RALY heterogeneous nuclear ribonucleoprotein	7200333	9.79344	9.83742	10.0104	9.78304	-0.227317	0.216915
RAB8B	RAB8B, member RAS oncogene family	1740497	8.87674	8.90724	9.56154	9.33423	-0.227311	0.6848
NPR2	natriuretic peptide receptor B/guanylate cyclase B (atrionatriuretic peptide receptor B)	2810372	8.33473	7.97085	7.81401	7.5867	-0.227307	-0.520721
HERPUD1	homocysteine-inducible, endoplasmic reticulum stress-inducible, ubiquitin-like domain member 1	4570458	8.80581	8.59461	8.67274	8.44558	-0.227165	-0.133065
PEPD	peptidase D	5670400	9.76822	9.66288	9.69925	9.47233	-0.226916	-0.0689679
NBN	nibrin	3610343	7.7952	7.62502	8.34744	8.12071	-0.226731	0.552246
TJP2	tight junction protein 2	2470093	6.54068	6.65863	7.2825	7.05579	-0.226708	0.741812
BBS2	Bardet-Biedl syndrome 2	870671	8.00749	8.05397	7.84814	7.62145	-0.226686	-0.159356
RBCK1	RanBP-type and C3HC4-type zinc finger containing 1	2510523	7.62793	7.6663	8.23367	8.00713	-0.226547	0.605741
AGTR1	angiotensin II receptor, type 1	160682	6.30691	6.31392	6.60412	6.37768	-0.226447	0.297218
IRF2	interferon regulatory factor 2	580722	6.52624	6.53771	6.93192	6.70572	-0.2262	0.405675
DNAJC24	DnaJ (Hsp40) homolog, subfamily C, member 24	5890300	7.27087	7.21339	7.27541	7.0493	-0.226103	0.00453216
ADPGK	ADP-dependent glucokinase	5550619	7.36482	7.2009	7.48974	7.26382	-0.225925	0.124919
NA	NA	7550605	6.67145	6.47813	6.69362	6.46792	-0.225708	0.0221771
LY96	lymphocyte antigen 96	70167	10.5613	10.0728	10.3654	10.1399	-0.225506	-0.195919
NFKBIA	nuclear factor of kappa light polypeptide gene enhancer in B-cells inhibitor, alpha	4280113	9.15653	8.91228	12.1251	11.8997	-0.225465	2.96859
TICAM2	toll-like receptor adaptor molecule 2	6550026	8.14231	8.1034	8.24346	8.01811	-0.225347	0.10115
FAM163B	family with sequence similarity 163, member B	1110661	6.43365	6.48633	6.62176	6.39645	-0.225308	0.188108
NA	NA	7050132	9.5644	9.01885	9.48578	9.26048	-0.225303	-0.0786134
TOM1	target of myb1 (chicken)	2360706	8.52101	8.23205	8.06167	7.83649	-0.225184	-0.45934
CALML5	calmodulin-like 5	1690059	6.5175	6.52812	6.74125	6.51613	-0.225127	0.223749
CHD6	chromodomain helicase DNA binding protein 6	1850575	6.55568	6.61193	6.73206	6.50694	-0.225121	0.176377
OGFOD1	2-oxoglutarate and iron-dependent oxygenase domain containing 1	2510731	7.53248	7.2976	7.4342	7.20917	-0.225028	-0.0982803
DUSP22	dual specificity phosphatase 22	3710626	7.96897	7.80975	8.14792	7.92294	-0.224979	0.17895
NA	NA	6510538	6.61891	6.58373	6.60529	6.38059	-0.2247	-0.0136155
PVRL2	poliovirus receptor-related 2 (herpesvirus entry mediator B)	4890707	7.87123	8.04413	8.36534	8.14081	-0.224537	0.49411
IRAK2	interleukin-1 receptor-associated kinase 2	3930750	6.98854	6.99538	9.42596	9.20166	-0.224299	2.43742
NMI	N-myc (and STAT) interactor	4050554	8.133	8.1527	9.87872	9.65449	-0.22423	1.74571
PSD4	pleckstrin and Sec7 domain containing 4	4730131	6.45895	6.39719	6.91182	6.68807	-0.223749	0.452873
TMEM259	transmembrane protein 259	4280193	7.97769	7.82195	7.83214	7.60851	-0.22363	-0.145549
TBCB	tubulin folding cofactor B	650754	9.42796	9.30551	9.39814	9.17458	-0.223556	-0.0298227
SP100	SP100 nuclear antigen	4860161	6.72034	6.59553	7.12141	6.89794	-0.223474	0.401071
NA	NA	4590066	6.5681	6.5285	6.72676	6.50331	-0.223452	0.158662
PYGL	phosphorylase, glycogen, liver	2760427	8.47396	8.23394	8.21015	7.98683	-0.223317	-0.263809
ST6GALNAC4	ST6 (alpha-N-acetyl-neuraminyl-2,3-beta-galactosyl-1,3)-N-acetylgalactosaminide alpha-2,6-sialyltransferase 4	7000132	7.23873	6.92199	7.10483	6.88187	-0.22296	-0.133899
SLC22A25	solute carrier family 22, member 25	2370440	7.42219	6.62291	6.67187	6.44899	-0.222876	-0.750327
MAP1LC3A	microtubule-associated protein 1 light chain 3 alpha	5490240	8.64364	8.46446	8.57936	8.35671	-0.222656	-0.064273
RELN	reelin	4490221	6.47655	6.60803	6.76564	6.54301	-0.222628	0.289085
TYMS	thymidylate synthetase	5910364	9.31341	9.21754	9.19435	8.97177	-0.222581	-0.11906
ARHGAP20	Rho GTPase activating protein 20	6480593	7.1653	6.71713	6.84421	6.62174	-0.222461	-0.321092
TMUB2	transmembrane and ubiquitin-like domain containing 2	3710653	7.66504	7.52545	7.73833	7.51592	-0.222408	0.0732921
TRAPPC2L	trafficking protein particle complex 2-like	1450082	10.2245	10.0813	10.0981	9.87571	-0.222405	-0.126417
KLK4	kallikrein-related peptidase 4	5290707	8.19989	7.80865	7.88351	7.66111	-0.222399	-0.316386
KEL	Kell blood group, metallo-endopeptidase	6040468	6.69778	6.69252	6.8489	6.6265	-0.222398	0.151122
PXMP2	peroxisomal membrane protein 2, 22kDa	5820324	7.73265	7.51173	7.63386	7.41188	-0.221977	-0.0987948
NUDT9	nudix (nucleoside diphosphate linked moiety X)-type motif 9	5220132	8.79432	8.47804	8.47098	8.24922	-0.221761	-0.323339
PPAP2A	phosphatidic acid phosphatase type 2A	4490739	7.98591	7.91581	8.04756	7.82585	-0.221702	0.061642
FAM3C	family with sequence similarity 3, member C	780332	8.60945	8.47364	8.20033	7.97876	-0.221577	-0.40912
CD163	CD163 molecule	2680092	6.49212	6.39502	6.55558	6.33404	-0.22154	0.0634674
PIWIL2	piwi-like RNA-mediated gene silencing 2	6130376	6.4287	6.47609	6.68893	6.4674	-0.221536	0.26023
NA	NA	3060243	6.49239	6.43033	6.60316	6.38199	-0.22117	0.110763
MAP1A	microtubule-associated protein 1A	4920202	7.26872	7.01737	7.10785	6.88677	-0.221075	-0.160874
NA	NA	4060722	8.57184	8.51633	8.32202	8.10097	-0.22105	-0.249821
SLC22A18	solute carrier family 22, member 18	7400053	8.95077	8.91267	8.89375	8.67279	-0.220955	-0.0570222
B3GALTL	beta 1,3-galactosyltransferase-like	4640673	6.97739	6.81328	7.0189	6.79803	-0.22087	0.0415052
HINT3	histidine triad nucleotide binding protein 3	20692	6.71701	6.84405	7.09486	6.87401	-0.220847	0.377854
GINS3	GINS complex subunit 3 (Psf3 homolog)	3060192	7.94425	7.68723	7.90343	7.68264	-0.220796	-0.0408208
PPP2R2B	protein phosphatase 2, regulatory subunit B, beta	620369	7.3248	7.23904	7.62334	7.40255	-0.220793	0.298543
POLR2A	polymerase (RNA) II (DNA directed) polypeptide A, 220kDa	3290338	10.4164	10.1877	10.2666	10.0458	-0.220791	-0.14984
GLA	galactosidase, alpha	60630	8.968	8.95571	9.35737	9.13665	-0.220726	0.389374
NECAP2	NECAP endocytosis associated 2	6100050	9.27118	8.96402	9.46027	9.23957	-0.220699	0.189088
PHACTR1	phosphatase and actin regulator 1	3170139	6.52379	6.47742	6.81038	6.58968	-0.220696	0.286589
ST6GALNAC6	ST6 (alpha-N-acetyl-neuraminyl-2,3-beta-galactosyl-1,3)-N-acetylgalactosaminide alpha-2,6-sialyltransferase 6	3780608	7.5361	7.43478	7.50938	7.28885	-0.220533	-0.0267187
SPATA18	spermatogenesis associated 18	2490215	7.88226	7.65217	7.59886	7.37842	-0.220447	-0.283394
PID1	phosphotyrosine interaction domain containing 1	1410114	6.89731	6.59379	6.88587	6.66556	-0.220316	-0.0114387
CSTF3	cleavage stimulation factor, 3' pre-RNA, subunit 3, 77kDa	650598	7.86573	7.75751	8.03764	7.81737	-0.220261	0.171909
KCTD9	potassium channel tetramerization domain containing 9	1430626	7.78852	7.62514	7.81665	7.59645	-0.2202	0.0281333
UBXN2A	UBX domain protein 2A	7160382	7.67945	7.81128	8.04831	7.82812	-0.220194	0.368856
KIAA1217	KIAA1217	1450731	7.07667	7.02328	7.90152	7.68136	-0.220164	0.824853
NUFIP2	nuclear fragile X mental retardation protein interacting protein 2	5690113	7.5049	7.02877	7.42452	7.20436	-0.220156	-0.0803808
CD276	CD276 molecule	6100390	7.0586	6.6942	7.02577	6.80562	-0.220155	-0.0328272
CD33	CD33 molecule	7050050	8.06339	7.98293	8.11962	7.89981	-0.219806	0.0562249
CAST	calpastatin	670161	8.04418	7.96485	8.11554	7.89573	-0.219803	0.0713603
LCN2	lipocalin 2	4390398	6.36215	6.361	6.76011	6.54031	-0.219798	0.397963
CHRNA1	cholinergic receptor, nicotinic, alpha 1 (muscle)	1410017	6.67586	6.6515	6.84821	6.62849	-0.219721	0.172348
SAP130	Sin3A-associated protein, 130kDa	4260292	7.99345	7.86494	8.13541	7.91575	-0.219657	0.141962
TRAPPC4	trafficking protein particle complex 4	1230639	9.61591	9.51141	9.59166	9.37202	-0.219644	-0.0242522
CAPS	calcyphosine	6760450	6.91103	6.79175	6.89384	6.67422	-0.219626	-0.0171924
FLJ46836	FLJ46836 protein	6660402	6.53773	6.70702	6.85659	6.6371	-0.219483	0.318858
SOCS1	suppressor of cytokine signaling 1	1990300	6.51358	6.49349	6.85345	6.6341	-0.219345	0.339869
INTS6	integrator complex subunit 6	1820341	8.27381	8.14653	8.25203	8.03276	-0.219274	-0.0217779
CXCL16	chemokine (C-X-C motif) ligand 16	6280332	7.10671	7.21196	8.03385	7.81478	-0.219072	0.927143
NEDD1	neural precursor cell expressed, developmentally down-regulated 1	1690735	6.71249	6.68812	6.97476	6.75576	-0.218999	0.262268
SULT1A1	sulfotransferase family, cytosolic, 1A, phenol-preferring, member 1	6270725	6.98583	6.85739	7.06624	6.84725	-0.218995	0.0804163
IL36B	interleukin 36, beta	5960348	7.59442	7.52325	7.80872	7.59016	-0.218554	0.214293
WTAP	Wilms tumor 1 associated protein	1850100	6.32703	6.25156	6.83869	6.62023	-0.218466	0.511668
APOL2	apolipoprotein L, 2	5700754	6.48274	6.60437	7.08304	6.86467	-0.218367	0.600301
PTPN5	protein tyrosine phosphatase, non-receptor type 5 (striatum-enriched)	3180170	6.53388	6.60809	6.65545	6.43719	-0.218264	0.121572
NA	NA	6130189	9.76294	9.31779	9.48333	9.26519	-0.218138	-0.279604
HINT1	histidine triad nucleotide binding protein 1	7000475	13.0729	12.8732	13.076	12.858	-0.218028	0.00307934
MRPL39	mitochondrial ribosomal protein L39	6940025	8.57772	8.63766	9.24225	9.02431	-0.217944	0.66453
ENC1	ectodermal-neural cortex 1 (with BTB domain)	7150563	10.6531	9.98098	9.31117	9.09338	-0.217793	-1.34196
ATG3	autophagy related 3	830035	9.40652	9.52075	9.38446	9.1669	-0.217559	-0.0220533
UBA52	ubiquitin A-52 residue ribosomal protein fusion product 1	6550358	7.59208	7.6631	7.70204	7.48453	-0.217516	0.109958
ADCK4	aarF domain containing kinase 4	4290053	6.7891	6.76346	6.93279	6.71545	-0.217337	0.143691
RABAC1	Rab acceptor 1 (prenylated)	70634	9.81159	9.50515	9.87843	9.66132	-0.217114	0.0668463
OAS3	2'-5'-oligoadenylate synthetase 3, 100kDa	990768	6.75302	6.76464	9.16257	8.94561	-0.216956	2.40954
PPDPF	pancreatic progenitor cell differentiation and proliferation factor	4590403	7.49581	7.20224	7.3368	7.12	-0.216801	-0.159009
PNPLA8	patatin-like phospholipase domain containing 8	7610026	7.13133	7.01873	7.51613	7.29966	-0.216467	0.384795
HIST2H2AA3	histone cluster 2, H2aa3	1820592	9.39566	9.56692	10.3745	10.1581	-0.216314	0.978797
RBM47	RNA binding motif protein 47	7380626	6.39163	6.42594	6.78317	6.56698	-0.216195	0.391541
TMEM219	transmembrane protein 219	2490202	9.70648	9.64566	9.94504	9.72911	-0.215933	0.23856
SHC1	SHC (Src homology 2 domain containing) transforming protein 1	4590280	6.76378	6.57177	6.70503	6.48911	-0.215922	-0.0587474
SDR39U1	short chain dehydrogenase/reductase family 39U, member 1	3310639	6.62004	6.39872	6.64475	6.42909	-0.215652	0.024709
TNKS1BP1	tankyrase 1 binding protein 1, 182kDa	3360022	8.1996	7.95896	8.46779	8.25238	-0.215414	0.268193
ASNS	asparagine synthetase (glutamine-hydrolyzing)	1510296	9.2094	9.05953	9.12421	8.9088	-0.215406	-0.0851929
IRF2BPL	interferon regulatory factor 2 binding protein-like	5290626	8.96519	8.31588	8.77285	8.55756	-0.215288	-0.192344
TMEM189-UBE2V1	TMEM189-UBE2V1 readthrough	4390220	6.95332	6.99252	6.9292	6.71395	-0.215252	-0.0241238
PIP4K2B	phosphatidylinositol-5-phosphate 4-kinase, type II, beta	270546	7.3541	6.97714	7.06215	6.84697	-0.215179	-0.291954
MRFAP1	Morf4 family associated protein 1	2340372	10.4341	10.3493	10.5082	10.293	-0.215147	0.0740892
VPS13A	vacuolar protein sorting 13 homolog A (S. cerevisiae)	2710747	6.97957	6.94081	6.97921	6.76413	-0.215086	-0.000359421
CSTF3	cleavage stimulation factor, 3' pre-RNA, subunit 3, 77kDa	3420253	7.31767	7.32242	7.43587	7.22079	-0.21508	0.118203
ACER3	alkaline ceramidase 3	1230017	7.3356	7.57288	7.73591	7.52098	-0.214929	0.400309
TOR1AIP2	torsin A interacting protein 2	4900095	6.59308	6.43372	6.7757	6.5608	-0.214898	0.182614
AAMDC	adipogenesis associated, Mth938 domain containing	3310228	9.08037	8.82154	9.03194	8.81705	-0.214894	-0.0484263
HAT1	histone acetyltransferase 1	3420068	7.96937	8.0682	8.25196	8.0372	-0.214767	0.282595
PTDSS2	phosphatidylserine synthase 2	6590324	7.46611	7.36175	7.38472	7.17006	-0.214655	-0.0813928
COL27A1	collagen, type XXVII, alpha 1	2120181	6.5299	6.52371	6.66339	6.44877	-0.214617	0.13349
SNX6	sorting nexin 6	2120500	8.15333	8.13938	8.29226	8.07767	-0.214587	0.138927
GPR108	G protein-coupled receptor 108	5390682	7.7244	7.78361	8.00304	7.78846	-0.214575	0.278634
GEM	GTP binding protein overexpressed in skeletal muscle	1440408	7.32291	6.81444	7.04128	6.82673	-0.214549	-0.28163
MEG3	maternally expressed 3 (non-protein coding)	3710730	7.42773	7.28933	7.51595	7.30151	-0.214434	0.0882193
COL6A3	collagen, type VI, alpha 3	6250192	13.0924	12.7429	12.9345	12.7203	-0.214209	-0.157847
CCDC25	coiled-coil domain containing 25	2000288	8.11004	8.07437	7.94613	7.7322	-0.213924	-0.163915
BANP	BTG3 associated nuclear protein	380373	9.11833	9.04062	9.22192	9.00819	-0.213728	0.103593
NA	NA	840577	10.1783	9.72158	9.732	9.51832	-0.213681	-0.446341
MSL3	male-specific lethal 3 homolog (Drosophila)	4540561	6.75894	6.7326	7.05165	6.83803	-0.213615	0.292709
DNAJC3	DnaJ (Hsp40) homolog, subfamily C, member 3	7000630	6.64453	6.55259	6.82649	6.61298	-0.213507	0.181958
ZFYVE26	zinc finger, FYVE domain containing 26	5890241	8.61654	8.28608	9.0084	8.79498	-0.213421	0.391864
NA	NA	6180445	6.76633	6.69956	6.80716	6.59377	-0.213386	0.0408321
SH3GL2	SH3-domain GRB2-like 2	2600465	7.93834	7.86257	7.3752	7.1619	-0.213304	-0.563141
FAM13B	family with sequence similarity 13, member B	5900544	8.16722	8.06734	8.0492	7.83595	-0.213246	-0.118023
RGS20	regulator of G-protein signaling 20	6400403	7.49609	7.67832	8.2563	8.04309	-0.213204	0.760204
CSNK1D	casein kinase 1, delta	780762	9.13219	8.92183	9.28507	9.07192	-0.213156	0.152885
ADCY6	adenylate cyclase 6	2190463	6.70646	6.36461	6.65509	6.44204	-0.21305	-0.0513716
AP1S2	adaptor-related protein complex 1, sigma 2 subunit	940706	10.5849	10.2015	10.1834	9.9704	-0.21299	-0.401527
LRP10	low density lipoprotein receptor-related protein 10	4760349	8.74827	8.66256	8.68595	8.47334	-0.212613	-0.0623156
IL15RA	interleukin 15 receptor, alpha	940356	6.29505	6.28821	6.82438	6.61223	-0.212146	0.529327
ZDHHC5	zinc finger, DHHC-type containing 5	130670	8.31564	8.28487	8.63586	8.42374	-0.21212	0.320217
TPGS2	tubulin polyglutamylase complex subunit 2	2690541	9.55432	9.5004	9.56186	9.34987	-0.211995	0.00754695
IL24	interleukin 24	770450	6.38411	6.36018	6.6805	6.46854	-0.211962	0.296397
PGLS	6-phosphogluconolactonase	4640079	9.60238	9.60716	9.61513	9.40319	-0.211938	0.0127522
CRLF3	cytokine receptor-like factor 3	670026	7.26726	7.05059	7.37674	7.16492	-0.211815	0.109479
PTS	6-pyruvoyltetrahydropterin synthase	4050437	8.72427	8.49207	8.83909	8.62732	-0.211766	0.114813
FTH1P12	ferritin, heavy polypeptide 1 pseudogene 12	3190133	11.3797	11.314	11.6623	11.4507	-0.211609	0.282591
CCDC91	coiled-coil domain containing 91	2340594	7.16525	6.86443	7.04441	6.83288	-0.211522	-0.120841
RNF145	ring finger protein 145	2260603	7.98059	7.7089	7.64411	7.43266	-0.211452	-0.336474
TEX30	testis expressed 30	2680482	9.55152	9.39383	9.5597	9.3483	-0.211401	0.00817464
CSTF1	cleavage stimulation factor, 3' pre-RNA, subunit 1, 50kDa	520754	6.54478	6.54169	6.70092	6.48954	-0.21138	0.156141
NA	NA	5490088	6.5723	6.46285	6.69041	6.47907	-0.211339	0.118102
NA	NA	3850367	9.88961	9.74421	9.6976	9.48627	-0.211331	-0.192007
FBXO30	F-box protein 30	2510048	7.63577	7.41405	7.65811	7.44687	-0.211244	0.022343
LUZP1	leucine zipper protein 1	3870484	9.79118	9.51186	10.1543	9.94321	-0.211084	0.363118
VAMP8	vesicle-associated membrane protein 8	5910128	7.66344	7.51241	7.60038	7.38931	-0.211076	-0.0630593
IRX5	iroquois homeobox 5	1230477	6.51983	6.46353	6.68626	6.47548	-0.210787	0.166435
SRP68	signal recognition particle 68kDa	1340750	8.8533	8.94386	8.72829	8.51752	-0.210772	-0.125009
IL27RA	interleukin 27 receptor, alpha	4250735	6.74698	6.52866	6.80265	6.59202	-0.210628	0.0556727
DNLZ	DNL-type zinc finger	3830605	7.65596	7.48541	7.73044	7.51984	-0.2106	0.0744819
NTM	neurotrimin	770202	7.47664	7.39376	7.29992	7.08945	-0.210467	-0.176715
ATP6V1F	ATPase, H+ transporting, lysosomal 14kDa, V1 subunit F	3870630	10.5068	10.2817	10.4072	10.1967	-0.21045	-0.09958
ARL2BP	ADP-ribosylation factor-like 2 binding protein	2570523	10.0025	9.87062	9.7607	9.55037	-0.210329	-0.241777
RNF217	ring finger protein 217	6380048	7.33101	7.15811	7.39729	7.187	-0.210288	0.0662794
PTBP2	polypyrimidine tract binding protein 2	7150154	7.0575	6.9955	7.12281	6.91263	-0.210177	0.065313
KAT5	K(lysine) acetyltransferase 5	6130521	6.63245	6.67413	6.77649	6.56632	-0.210168	0.144035
NA	NA	3850722	8.21556	8.08067	8.22733	8.01719	-0.21014	0.0117709
NA	NA	6760131	6.47961	6.52634	6.63798	6.42787	-0.210114	0.158376
SLC39A7	solute carrier family 39 (zinc transporter), member 7	460021	6.7791	6.72202	6.89496	6.68505	-0.209906	0.115864
EXOSC9	exosome component 9	3520070	6.85666	6.84857	7.09498	6.88544	-0.209541	0.23832
LITAF	lipopolysaccharide-induced TNF factor	3180672	10.323	10.4485	10.5809	10.3714	-0.209517	0.257924
TMED5	transmembrane emp24 protein transport domain containing 5	4210309	9.04338	9.13176	9.55784	9.34835	-0.209483	0.51446
ITM2C	integral membrane protein 2C	2650762	9.60326	9.33842	9.4745	9.2652	-0.2093	-0.128755
TLK2	tousled-like kinase 2	650438	7.54591	7.37421	7.91749	7.70849	-0.208997	0.371576
AKAP13	A kinase (PRKA) anchor protein 13	2060341	7.13497	7.09724	7.25947	7.05047	-0.208993	0.124502
YIPF5	Yip1 domain family, member 5	380703	7.24268	6.98467	7.37842	7.16947	-0.208956	0.135746
NA	NA	2190452	6.55571	6.57129	6.93253	6.72375	-0.208787	0.376825
MIA	melanoma inhibitory activity	6980767	6.49168	6.55709	6.72313	6.51445	-0.208677	0.231443
TBC1D16	TBC1 domain family, member 16	4050056	7.8164	7.66895	8.16529	7.95692	-0.208371	0.348891
TMEM207	transmembrane protein 207	7160255	6.68714	6.73468	6.78817	6.57983	-0.208343	0.101029
TMEM63A	transmembrane protein 63A	1740020	6.6915	6.67903	6.94493	6.73679	-0.208141	0.253429
STAG3L2	stromal antigen 3-like 2 (pseudogene)	3710711	7.815	7.81579	7.52963	7.32152	-0.208111	-0.285372
RBBP6	retinoblastoma binding protein 6	6900161	6.69072	6.70786	7.20861	7.00057	-0.208031	0.51789
RAB10	RAB10, member RAS oncogene family	5860279	11.3037	10.9655	11.0862	10.8783	-0.207917	-0.217562
ATP5SL	ATP5S-like	1990274	8.81742	8.57592	8.60395	8.39617	-0.207777	-0.213476
TYMP	thymidine phosphorylase	2350504	7.30256	7.13364	7.93009	7.72237	-0.207723	0.627526
GINS1	GINS complex subunit 1 (Psf1 homolog)	1850347	6.56383	6.52058	6.5691	6.36142	-0.207681	0.00526576
SMC4	structural maintenance of chromosomes 4	5910689	8.67146	8.32109	8.57924	8.37166	-0.207583	-0.092221
DAAM2	dishevelled associated activator of morphogenesis 2	1820747	8.28057	7.77535	7.54514	7.33761	-0.207527	-0.735425
CYFIP2	cytoplasmic FMR1 interacting protein 2	3520020	7.23938	7.15587	7.02432	6.81679	-0.207525	-0.215063
APOO	apolipoprotein O	2690132	7.54834	7.43994	7.88392	7.67653	-0.207397	0.335586
KIAA0226L	KIAA0226-like	7000079	6.7279	6.78942	7.05256	6.84522	-0.207348	0.324664
NA	NA	2320022	6.50434	6.46535	6.72775	6.52045	-0.207296	0.223411
PHYH	phytanoyl-CoA 2-hydroxylase	5860187	9.87973	9.44133	9.64014	9.43289	-0.207253	-0.239587
TRADD	TNFRSF1A-associated via death domain	20347	7.15733	7.22321	7.7628	7.55561	-0.207191	0.605464
MCC	mutated in colorectal cancers	2480669	6.58401	6.47369	6.76945	6.56229	-0.207169	0.185442
CD3D	CD3d molecule, delta (CD3-TCR complex)	1170671	7.2331	6.94617	7.16488	6.95779	-0.207093	-0.0682149
HLA-E	major histocompatibility complex, class I, E	1030747	7.33289	6.98568	7.91365	7.70665	-0.207009	0.580765
PAPD5	PAP associated domain containing 5	520017	7.28923	7.12194	7.27237	7.06545	-0.20692	-0.0168602
SULT1A3	sulfotransferase family, cytosolic, 1A, phenol-preferring, member 3	3180259	6.85264	6.73588	6.88302	6.67614	-0.206886	0.0303869
NA	NA	4860082	6.593	6.48337	6.71843	6.51159	-0.206842	0.125432
2006-03-01	membrane-associated ring finger (C3HC4) 6, E3 ubiquitin protein ligase	6020692	8.02306	7.92521	7.86609	7.65936	-0.206733	-0.156968
CTNNB1	catenin (cadherin-associated protein), beta 1, 88kDa	4260379	8.43815	8.28101	8.54614	8.33945	-0.206689	0.107982
CHPT1	choline phosphotransferase 1	2260600	7.30746	6.99086	7.23545	7.02889	-0.206566	-0.0720053
CUTA	cutA divalent cation tolerance homolog (E. coli)	3120707	10.0345	9.85255	9.9178	9.71128	-0.206521	-0.11668
NA	NA	3990491	6.50066	6.5392	6.73346	6.52705	-0.206404	0.232795
EPB41	erythrocyte membrane protein band 4.1 (elliptocytosis 1, RH-linked)	1580386	6.60546	6.63221	6.70121	6.49483	-0.20638	0.0957459
ATG10	autophagy related 10	20050	8.01962	7.62071	7.77494	7.56869	-0.206246	-0.244685
SAA4	serum amyloid A4, constitutive	3710022	6.39513	6.39578	7.23348	7.02728	-0.206202	0.83835
RPS16	ribosomal protein S16	6450553	13.3635	13.494	13.5711	13.3649	-0.206194	0.207661
COQ10A	coenzyme Q10 homolog A (S. cerevisiae)	2630008	6.97678	7.05711	7.07642	6.87024	-0.206188	0.0996393
INTS4	integrator complex subunit 4	2810121	7.49098	7.54379	7.55461	7.34866	-0.205949	0.0636288
NDRG1	N-myc downstream regulated 1	1230070	8.91726	8.64919	9.25557	9.04967	-0.205902	0.33831
BCOR	BCL6 corepressor	510576	7.74823	7.53865	8.05703	7.85115	-0.205873	0.308793
ABL2	c-abl oncogene 2, non-receptor tyrosine kinase	1990288	6.56066	6.52959	6.73323	6.52741	-0.205819	0.172574
UXS1	UDP-glucuronate decarboxylase 1	6760647	6.75965	6.71536	6.93063	6.7251	-0.205528	0.170981
SMIM13	small integral membrane protein 13	6580674	6.852	6.82082	7.26474	7.05921	-0.205525	0.412733
FAM102A	family with sequence similarity 102, member A	6350082	6.96027	6.8412	6.79287	6.58744	-0.205439	-0.167394
HERC4	HECT and RLD domain containing E3 ubiquitin protein ligase 4	2630050	6.54047	6.45425	6.68158	6.47619	-0.205394	0.141108
NCAPH	non-SMC condensin I complex, subunit H	3180411	6.51424	6.48572	6.68706	6.48174	-0.20532	0.172815
ING1	inhibitor of growth family, member 1	5670092	6.53447	6.54795	6.65345	6.44814	-0.205314	0.118989
HIAT1	hippocampus abundant transcript 1	270601	8.16864	8.24736	8.49899	8.2938	-0.20519	0.330348
RAB3GAP1	RAB3 GTPase activating protein subunit 1 (catalytic)	3840079	9.74901	9.57191	9.81677	9.61181	-0.204955	0.0677589
SLC44A1	solute carrier family 44 (choline transporter), member 1	4730541	8.02457	7.90299	7.96873	7.76381	-0.204915	-0.0558411
NA	NA	430605	6.65368	6.55884	6.78372	6.57904	-0.204686	0.130044
HAPLN3	hyaluronan and proteoglycan link protein 3	4900086	6.39861	6.40834	6.7236	6.51892	-0.204672	0.324987
APP	amyloid beta (A4) precursor protein	3370577	10.173	10.3822	10.6673	10.4627	-0.204647	0.49428
DNAJC12	DnaJ (Hsp40) homolog, subfamily C, member 12	6900538	6.52682	6.44537	6.6635	6.45896	-0.204538	0.136676
GP5	glycoprotein V (platelet)	130452	6.47366	6.47136	6.57961	6.3753	-0.204308	0.105951
SERTAD2	SERTA domain containing 2	2070367	9.78917	9.57779	9.47627	9.27203	-0.204245	-0.312899
DPM3	dolichyl-phosphate mannosyltransferase polypeptide 3	7320435	9.15664	9.03784	9.13997	8.93576	-0.204213	-0.016667
ZNF14	zinc finger protein 14	7610528	9.15817	9.08337	9.27221	9.06823	-0.203973	0.114033
SEMA5A	sema domain, seven thrombospondin repeats (type 1 and type 1-like), transmembrane domain (TM) and short cytoplasmic domain, (semaphorin) 5A	3390575	7.29073	7.34789	7.56997	7.36606	-0.20391	0.279241
TNPO3	transportin 3	3360241	8.85659	8.70294	8.82653	8.62264	-0.20389	-0.0300631
AES	amino-terminal enhancer of split	6180176	8.69997	8.55571	8.58949	8.38572	-0.203778	-0.110474
MRI1	methylthioribose-1-phosphate isomerase 1	4230152	6.50685	6.58015	6.67456	6.4708	-0.203763	0.16771
ECE1	endothelin converting enzyme 1	270050	6.66297	6.77221	7.19484	6.99113	-0.203709	0.531868
PMP22	peripheral myelin protein 22	7560138	10.2848	10.0016	9.80088	9.59732	-0.203569	-0.483929
NA	NA	3390082	6.38698	6.35181	6.61592	6.41248	-0.203442	0.228943
SLCO2B1	solute carrier organic anion transporter family, member 2B1	1400121	6.62186	6.67422	7.3489	7.14546	-0.203439	0.727045
AGTR1	angiotensin II receptor, type 1	940040	6.31842	6.30069	6.56506	6.36162	-0.203439	0.246638
TMEM230	transmembrane protein 230	1110541	10.0914	9.87613	9.84124	9.63792	-0.203316	-0.250133
NBL1	neuroblastoma 1, DAN family BMP antagonist	7100010	8.5021	8.12517	8.3131	8.10992	-0.203177	-0.188999
UBN2	ubinuclein 2	4010494	6.89282	6.70096	6.83454	6.63139	-0.203151	-0.0582782
NA	NA	3990521	7.90619	7.62741	7.74309	7.54	-0.203083	-0.163099
NEDD4L	neural precursor cell expressed, developmentally down-regulated 4-like, E3 ubiquitin protein ligase	1570273	7.87351	7.80221	8.63171	8.42874	-0.202969	0.758198
HSD11B1	hydroxysteroid (11-beta) dehydrogenase 1	5810132	6.41319	6.43774	6.91623	6.71334	-0.202896	0.503044
FST	follistatin	1260068	6.5487	6.7774	7.25526	7.0524	-0.202858	0.706561
APOBEC3G	apolipoprotein B mRNA editing enzyme, catalytic polypeptide-like 3G	4120369	6.36101	6.31586	6.62392	6.42113	-0.202791	0.26291
GNA12	guanine nucleotide binding protein (G protein) alpha 12	670082	8.54523	8.16057	8.60378	8.40103	-0.202745	0.0585429
AIM1	absent in melanoma 1	580255	6.66869	6.71412	6.94751	6.74488	-0.202634	0.278824
RIN2	Ras and Rab interactor 2	6590445	10.2279	9.88611	9.52134	9.31871	-0.202631	-0.706508
BCAP29	B-cell receptor-associated protein 29	10044	8.99603	8.91998	9.07622	8.8736	-0.20262	0.0801914
UVRAG	UV radiation resistance associated	670095	6.59133	6.56469	6.6627	6.46014	-0.202555	0.0713653
RENBP	renin binding protein	5810678	7.13005	6.87116	6.944	6.74149	-0.20251	-0.186056
IQGAP2	IQ motif containing GTPase activating protein 2	4220440	6.7315	6.5822	6.76409	6.56162	-0.202473	0.0325883
TRAF5	TNF receptor-associated factor 5	4830324	6.46993	6.44541	6.66862	6.46623	-0.202391	0.198686
FOXRED2	FAD-dependent oxidoreductase domain containing 2	160181	9.00377	8.78759	8.59792	8.39557	-0.202352	-0.405853
FAM120AOS	family with sequence similarity 120A opposite strand	1170446	7.46951	7.32002	7.48912	7.28681	-0.202306	0.0196018
AEN	apoptosis enhancing nuclease	4480288	8.69267	8.45873	8.86097	8.65872	-0.202251	0.168303
SLC12A2	solute carrier family 12 (sodium/potassium/chloride transporter), member 2	4220041	7.1659	7.07581	7.05959	6.85734	-0.20225	-0.106309
LONP2	lon peptidase 2, peroxisomal	3450440	6.69832	6.65428	6.73037	6.52817	-0.202199	0.0320557
NA	NA	2750678	6.57558	6.5159	6.73308	6.53094	-0.202138	0.157498
NA	NA	4590551	7.8795	7.72115	7.69583	7.49386	-0.201971	-0.183671
IL7	interleukin 7	4920367	6.40393	6.4134	6.75612	6.55424	-0.201877	0.352187
NSMAF	neutral sphingomyelinase (N-SMase) activation associated factor	6770376	9.09145	8.95072	9.13005	8.92822	-0.201826	0.038596
GRIN2B	glutamate receptor, ionotropic, N-methyl D-aspartate 2B	1660494	6.63801	6.59433	6.65746	6.45565	-0.201811	0.019446
POU2F1	POU class 2 homeobox 1	7320687	6.65036	6.89645	6.82673	6.62495	-0.201772	0.176367
TBK1	TANK-binding kinase 1	780598	8.44153	8.47546	8.98754	8.78584	-0.201702	0.546011
PSMB7	proteasome (prosome, macropain) subunit, beta type, 7	1780543	11.3133	11.1957	11.4079	11.2062	-0.201683	0.0945975
NA	NA	580288	6.52868	6.56986	6.65103	6.44942	-0.201614	0.122352
SETX	senataxin	4250601	6.7005	6.68596	6.97473	6.77313	-0.201605	0.274237
ST5	suppression of tumorigenicity 5	2100053	6.64844	6.52815	6.96325	6.76176	-0.201489	0.314805
SNX12	sorting nexin 12	6100273	7.12805	6.86916	6.99257	6.79117	-0.201401	-0.135471
VEGFB	vascular endothelial growth factor B	5890288	8.2232	8.0611	8.06492	7.86355	-0.201371	-0.158278
DDR1	discoidin domain receptor tyrosine kinase 1	3710196	8.11318	7.90144	8.08454	7.88317	-0.201371	-0.0286409
RAD17	RAD17 homolog (S. pombe)	4150497	6.79012	6.67629	6.75551	6.55415	-0.201356	-0.0346121
KIAA0226	KIAA0226	3850066	6.41018	6.40779	6.604	6.40275	-0.201253	0.193822
LAGE3	L antigen family, member 3	1240482	9.83287	9.48539	9.68258	9.48142	-0.201157	-0.150297
NA	NA	4230672	7.44517	7.62671	7.94652	7.74544	-0.201082	0.50135
AKR1B1	aldo-keto reductase family 1, member B1 (aldose reductase)	4260139	11.9035	11.8204	12.8073	12.6063	-0.200978	0.903745
MTMR2	myotubularin related protein 2	4150739	7.23953	7.06896	7.15774	6.95696	-0.200779	-0.081787
NT5C3A	5'-nucleotidase, cytosolic IIIA	7000398	7.71683	7.87798	8.51478	8.31404	-0.200738	0.79795
RGL1	ral guanine nucleotide dissociation stimulator-like 1	3180039	9.48085	9.33985	8.97779	8.77706	-0.200726	-0.503065
HSD3B7	hydroxy-delta-5-steroid dehydrogenase, 3 beta- and steroid delta-isomerase 7	1500608	6.76777	6.72986	6.86601	6.66529	-0.200721	0.0982413
RAE1	ribonucleic acid export 1	6860768	8.49203	8.5173	8.37878	8.1781	-0.20068	-0.113256
KANSL1	KAT8 regulatory NSL complex subunit 1	1850079	8.58753	8.48126	8.31899	8.1184	-0.200586	-0.268541
DMC1	DNA meiotic recombinase 1	5670435	9.08825	9.19638	9.27788	9.0773	-0.200576	0.189634
RAB5A	RAB5A, member RAS oncogene family	670367	8.34422	8.05833	8.41634	8.21579	-0.200554	0.0721176
AP1M2	adaptor-related protein complex 1, mu 2 subunit	1170041	6.50922	6.66445	6.64771	6.44718	-0.20053	0.138493
IL33	interleukin 33	270681	6.3423	6.43591	6.59395	6.39353	-0.200417	0.251648
VCX2	variable charge, X-linked 2	1990736	10.9334	10.7931	10.8321	10.6317	-0.200388	-0.101331
RRAGD	Ras-related GTP binding D	6480209	9.76966	9.62958	9.48337	9.28298	-0.200386	-0.286294
RPS2P40	ribosomal protein S2 pseudogene 40	2370341	14.0222	13.8052	14.1614	13.9611	-0.200298	0.139133
SNAPC4	small nuclear RNA activating complex, polypeptide 4, 190kDa	2070195	8.13398	7.87706	7.97712	7.77693	-0.200194	-0.156861
HOMER1	homer homolog 1 (Drosophila)	5290050	6.81592	6.67595	7.00424	6.80415	-0.200095	0.188324
NOD1	nucleotide-binding oligomerization domain containing 1	7610390	6.85031	6.76267	7.59351	7.39344	-0.20007	0.743199
CATSPER2	cation channel, sperm associated 2	2600273	9.88912	9.97395	10.325	10.125	-0.199967	0.435857
NA	NA	2450435	7.58824	7.35624	7.31924	7.11957	-0.19967	-0.268995
ZNF93	zinc finger protein 93	5340754	7.04795	7.12379	7.19778	6.99813	-0.199648	0.149832
EPHX1	epoxide hydrolase 1, microsomal (xenobiotic)	6900563	8.58208	8.3021	8.21675	8.01741	-0.199337	-0.365337
NXN	nucleoredoxin	2140431	7.29408	7.69733	7.59389	7.39458	-0.199306	0.299805
APH1B	APH1B gamma secretase subunit	7160224	7.94284	7.72511	7.67264	7.47339	-0.199256	-0.270195
MRPS21	mitochondrial ribosomal protein S21	3890500	8.11703	7.93792	7.9622	7.76328	-0.198924	-0.154828
MEF2C	myocyte enhancer factor 2C	4040162	6.80001	6.85973	6.79338	6.59458	-0.198801	-0.00662777
ABCA7	ATP-binding cassette, sub-family A (ABC1), member 7	2570100	6.49826	6.52807	6.67645	6.47765	-0.198796	0.178181
SLC3A2	solute carrier family 3 (amino acid transporter heavy chain), member 2	4880161	6.84946	6.73837	6.82841	6.62965	-0.198768	-0.0210419
SNX21	sorting nexin family member 21	4640634	7.39296	7.38486	7.28975	7.09099	-0.19876	-0.103212
MRPL20	mitochondrial ribosomal protein L20	2060646	9.39306	9.1873	9.27591	9.07722	-0.19869	-0.117143
BMP1	bone morphogenetic protein 1	1430142	6.982	6.80768	7.06751	6.86887	-0.198641	0.0855076
KIF1B	kinesin family member 1B	7040707	8.91777	8.65642	8.79196	8.59334	-0.198615	-0.125814
SLCO4A1	solute carrier organic anion transporter family, member 4A1	4560736	6.49095	6.50287	6.70358	6.50508	-0.198505	0.212633
PFKFB3	6-phosphofructo-2-kinase/fructose-2,6-biphosphatase 3	1470601	6.96788	6.95081	7.14562	6.94721	-0.198413	0.177743
MAPK7	mitogen-activated protein kinase 7	1780068	7.24862	7.23986	7.55036	7.352	-0.198361	0.301736
MRPL38	mitochondrial ribosomal protein L38	4220327	7.41411	7.18005	7.31689	7.11858	-0.198308	-0.0972218
PLCG1	phospholipase C, gamma 1	2260131	7.39473	7.1155	7.206	7.00771	-0.198292	-0.188729
GAR1	GAR1 ribonucleoprotein	4120465	7.75337	7.70767	7.83012	7.63189	-0.198238	0.0767524
ATF5	activating transcription factor 5	1570484	7.94877	7.67852	9.18242	8.98437	-0.198057	1.23365
RP9	retinitis pigmentosa 9 (autosomal dominant)	2970632	8.52796	8.36562	8.24812	8.05007	-0.19805	-0.279838
EBP	emopamil binding protein (sterol isomerase)	4250156	8.51184	8.52992	8.31848	8.12053	-0.197947	-0.193363
UBAP1	ubiquitin associated protein 1	6760543	8.92202	8.93118	8.78134	8.5834	-0.19794	-0.140682
PRDM1	PR domain containing 1, with ZNF domain	6220288	6.67027	6.74157	7.42803	7.23015	-0.197873	0.757757
AKAP17A	A kinase (PRKA) anchor protein 17A	4260750	7.43197	7.46333	7.5735	7.37568	-0.197821	0.141533
HTR7P1	5-hydroxytryptamine (serotonin) receptor 7 pseudogene 1	2360278	6.47626	6.48872	6.6072	6.40949	-0.197706	0.130936
FYN	FYN oncogene related to SRC, FGR, YES	840025	6.98363	6.82924	7.47421	7.2766	-0.197606	0.490576
NA	NA	5260156	11.0861	10.8025	10.8299	10.6324	-0.197491	-0.256147
SULF2	sulfatase 2	7200242	8.74055	8.07075	8.26979	8.07235	-0.19744	-0.470757
NOLC1	nucleolar and coiled-body phosphoprotein 1	5960132	6.99834	6.88723	7.08906	6.89175	-0.197314	0.0907187
USF2	upstream transcription factor 2, c-fos interacting	6330088	8.17443	7.88387	7.88432	7.68702	-0.197303	-0.290104
STAT1	signal transducer and activator of transcription 1, 91kDa	1820750	7.0971	7.16612	9.52049	9.3232	-0.197295	2.42339
RUNX1	runt-related transcription factor 1	7400368	8.12631	7.86121	7.94562	7.74833	-0.197288	-0.18069
NA	NA	7100402	6.71104	6.67768	7.26906	7.07179	-0.197268	0.558017
C11orf48	chromosome 11 open reading frame 48	7100280	8.02444	8.07275	8.19402	7.99684	-0.197176	0.169579
SAMHD1	SAM domain and HD domain 1	2230537	6.29719	6.28126	6.72315	6.52608	-0.197078	0.425963
EDEM2	ER degradation enhancer, mannosidase alpha-like 2	4480519	7.62338	7.23398	7.50393	7.30694	-0.196983	-0.119453
RBBP8	retinoblastoma binding protein 8	6580672	8.32878	8.33509	8.80735	8.61041	-0.196946	0.478572
CACYBP	calcyclin binding protein	5360524	7.50118	7.34466	7.6576	7.46072	-0.196883	0.156419
PITHD1	PITH (C-terminal proteasome-interacting domain of thioredoxin-like) domain containing 1	270133	9.84999	9.22294	8.98751	8.79065	-0.196859	-0.862481
NFATC3	nuclear factor of activated T-cells, cytoplasmic, calcineurin-dependent 3	6510647	6.51088	6.54604	6.68727	6.49042	-0.196845	0.17639
C8orf4	chromosome 8 open reading frame 4	5570731	6.38289	6.30098	6.71111	6.51429	-0.196824	0.32822
NUDT14	nudix (nucleoside diphosphate linked moiety X)-type motif 14	110092	8.57452	8.14855	8.32922	8.13241	-0.196817	-0.245294
NBL1	neuroblastoma 1, DAN family BMP antagonist	5090156	9.38235	9.09348	9.25999	9.06329	-0.196691	-0.122361
CHPF2	chondroitin polymerizing factor 2	1740326	7.64864	7.78717	7.83788	7.64123	-0.196656	0.189241
PPAP2C	phosphatidic acid phosphatase type 2C	3140095	6.58666	6.6369	6.6806	6.48406	-0.196538	0.0939397
C20orf24	chromosome 20 open reading frame 24	1440180	12.1274	12.116	12.7377	12.5413	-0.196409	0.610303
GUK1	guanylate kinase 1	4280471	10.4269	10.3885	10.6908	10.4946	-0.196177	0.263855
IL24	interleukin 24	6520347	6.23053	6.27904	6.54261	6.34646	-0.196154	0.31208
DDX50	DEAD (Asp-Glu-Ala-Asp) box polypeptide 50	430577	7.73856	7.87488	7.69396	7.49788	-0.196079	-0.0446018
MFSD12	major facilitator superfamily domain containing 12	2260039	6.5059	6.53964	6.70748	6.51143	-0.196045	0.201575
NA	NA	1510709	6.43473	6.45762	6.61841	6.42243	-0.195985	0.183679
PTOV1	prostate tumor overexpressed 1	1400025	10.2082	9.97192	9.99656	9.80067	-0.195888	-0.211642
FAM91A1	family with sequence similarity 91, member A1	4920730	7.13446	7.05464	7.29536	7.09947	-0.195886	0.160898
ZNF395	zinc finger protein 395	1980403	8.93338	8.78363	8.4001	8.20431	-0.195791	-0.533288
PARP10	poly (ADP-ribose) polymerase family, member 10	2070059	6.71636	6.66527	8.38469	8.18907	-0.195615	1.66832
NA	NA	6860379	9.95265	9.89704	10.2249	10.0294	-0.195464	0.272234
GSG1L	GSG1-like	4150538	7.58648	7.51045	7.59719	7.40188	-0.195309	0.0107121
AKIRIN2	akirin 2	5690202	9.11307	9.12832	9.24597	9.05068	-0.19529	0.132897
SOBP	sine oculis binding protein homolog (Drosophila)	3830768	7.23049	7.21446	7.67009	7.47481	-0.195286	0.439602
SLC39A1	solute carrier family 39 (zinc transporter), member 1	5670368	9.44468	9.37895	9.72938	9.53421	-0.195163	0.284696
RBM34	RNA binding motif protein 34	5390092	7.61999	7.49765	7.73612	7.54104	-0.195083	0.116127
S100A13	S100 calcium binding protein A13	5860148	8.94337	8.70413	8.96639	8.77149	-0.194895	0.0230178
ARL8B	ADP-ribosylation factor-like 8B	130685	9.14365	8.76704	9.33494	9.14005	-0.194891	0.191289
APOL3	apolipoprotein L, 3	1980750	6.51503	6.50269	7.94684	7.75195	-0.194885	1.43181
UBE2E1	ubiquitin-conjugating enzyme E2E 1	2060465	11.1593	11.0695	11.675	11.4802	-0.194792	0.515755
BSG	basigin (Ok blood group)	20673	11.0057	10.9387	10.8285	10.6339	-0.194665	-0.177187
MERTK	c-mer proto-oncogene tyrosine kinase	7550066	6.98767	6.72815	6.77598	6.58137	-0.194606	-0.211687
PKN1	protein kinase N1	2360474	6.9306	6.80734	6.91676	6.72222	-0.194541	-0.0138389
SLC36A4	solute carrier family 36 (proton/amino acid symporter), member 4	380484	7.65829	7.57896	7.64146	7.44711	-0.194354	-0.016826
RAB13	RAB13, member RAS oncogene family	4390487	7.22062	7.02285	7.35535	7.16105	-0.194306	0.13473
MEIS2	Meis homeobox 2	20358	7.99015	7.88015	7.78322	7.58905	-0.194177	-0.206927
FASTKD3	FAST kinase domains 3	580053	6.8044	6.78054	6.8687	6.67463	-0.194061	0.0642919
NFATC3	nuclear factor of activated T-cells, cytoplasmic, calcineurin-dependent 3	2260255	6.70441	6.71826	6.8978	6.70377	-0.194031	0.193389
ITGB4	integrin, beta 4	6550379	6.45058	6.5171	6.54635	6.35233	-0.194014	0.0957689
AGRN	agrin	6370500	8.24993	8.51161	8.82958	8.6356	-0.193976	0.579651
STAT3	signal transducer and activator of transcription 3 (acute-phase response factor)	2100484	8.31121	8.32648	8.89405	8.70023	-0.193822	0.58284
PSMA6	proteasome (prosome, macropain) subunit, alpha type, 6	5080326	11.7785	11.8678	12.6937	12.4999	-0.193788	0.915201
ELK1	ELK1, member of ETS oncogene family	510162	8.10151	8.06435	8.32643	8.13277	-0.193661	0.224913
GNB4	guanine nucleotide binding protein (G protein), beta polypeptide 4	2940484	6.52699	6.43072	6.70403	6.5104	-0.193628	0.177045
LSS	lanosterol synthase (2,3-oxidosqualene-lanosterol cyclase)	5890092	6.79678	6.99988	7.18057	6.98694	-0.193625	0.38379
DEDD	death effector domain containing	1980220	6.60045	6.6516	6.75562	6.56218	-0.19344	0.155167
VPS9D1	VPS9 domain containing 1	4760433	7.65788	7.55655	7.7354	7.5421	-0.193301	0.0775238
NA	NA	4670114	6.38076	6.39891	6.60721	6.41392	-0.193289	0.226454
NA	NA	1260753	8.52814	8.48508	8.40552	8.21229	-0.193237	-0.12262
SNORA10	small nucleolar RNA, H/ACA box 10	4610201	6.93539	7.04168	7.11398	6.92086	-0.193114	0.178583
PMS2P5	postmeiotic segregation increased 2 pseudogene 5	1400519	7.12485	7.07869	7.09948	6.90639	-0.193094	-0.025364
XPR1	xenotropic and polytropic retrovirus receptor 1	7210360	6.49485	6.48052	6.62765	6.43461	-0.193043	0.132802
ALMS1	Alstrom syndrome 1	5130736	6.7089	6.75897	6.85928	6.66629	-0.192996	0.15038
SS18L1	synovial sarcoma translocation gene on chromosome 18-like 1	6510661	6.85609	6.81212	6.95567	6.76269	-0.192979	0.0995789
TRO	trophinin	1500301	6.8848	6.75615	6.7551	6.56218	-0.192918	-0.129699
RASA1	RAS p21 protein activator (GTPase activating protein) 1	5130164	9.98505	9.76185	9.6819	9.48916	-0.192747	-0.30315
TDRG1	testis development related 1 (non-protein coding)	4850136	7.51141	6.91385	6.9424	6.74967	-0.192723	-0.569013
NEIL2	nei endonuclease VIII-like 2 (E. coli)	3180019	7.23425	7.28415	7.30621	7.1135	-0.192709	0.0719556
IBTK	inhibitor of Bruton agammaglobulinemia tyrosine kinase	6200647	8.70643	8.31986	8.4169	8.22426	-0.192639	-0.289523
RECQL	RecQ protein-like (DNA helicase Q1-like)	1110112	7.90304	8.14914	8.31286	8.12024	-0.192625	0.409823
CHRNA5	cholinergic receptor, nicotinic, alpha 5 (neuronal)	6280731	8.58005	8.7679	8.64752	8.455	-0.192521	0.0674692
SRC	v-src avian sarcoma (Schmidt-Ruppin A-2) viral oncogene homolog	5420592	8.07272	7.94679	8.07174	7.87924	-0.192499	-0.000984722
TLN2	talin 2	1770026	8.2034	7.98335	7.8021	7.60968	-0.192417	-0.401304
DEFB103A	defensin, beta 103A	6770041	7.45807	7.42126	7.75177	7.55941	-0.192354	0.2937
GFPT2	glutamine-fructose-6-phosphate transaminase 2	5130563	6.61378	6.50729	7.39288	7.2006	-0.192287	0.779109
IRX1	iroquois homeobox 1	5550270	6.58912	6.74764	6.74279	6.55052	-0.192266	0.153671
NA	NA	4220193	6.48972	6.59283	6.69476	6.50272	-0.192039	0.205034
FBXL8	F-box and leucine-rich repeat protein 8	2760093	6.45181	6.51197	6.67706	6.48503	-0.192029	0.225248
CSNK2B	casein kinase 2, beta polypeptide	3450156	10.4991	10.3632	10.4186	10.2266	-0.192023	-0.0804915
P4HTM	prolyl 4-hydroxylase, transmembrane (endoplasmic reticulum)	5220398	7.29669	7.18291	7.21136	7.01937	-0.191993	-0.0853276
LENG8	leukocyte receptor cluster (LRC) member 8	2000142	6.51228	6.43639	6.79916	6.60723	-0.191922	0.286874
BAZ1A	bromodomain adjacent to zinc finger domain, 1A	940288	8.21467	8.26035	9.58086	9.38896	-0.1919	1.36619
NA	NA	6560044	6.5884	6.68379	6.71714	6.52529	-0.191854	0.128741
RASSF1	Ras association (RalGDS/AF-6) domain family member 1	6350121	6.60956	6.62497	6.9239	6.73211	-0.191796	0.314346
TOP1MT	topoisomerase (DNA) I, mitochondrial	4220239	8.21867	7.9773	8.11152	7.91974	-0.191778	-0.107151
SLC35E1	solute carrier family 35, member E1	5390403	9.07547	8.84438	8.86218	8.67042	-0.191757	-0.21329
UNC45A	unc-45 homolog A (C. elegans)	6380241	8.16187	8.1425	8.01662	7.82488	-0.191733	-0.145251
GBA	glucosidase, beta, acid	580048	9.4389	9.20702	9.36588	9.17426	-0.191624	-0.0730183
CYSLTR2	cysteinyl leukotriene receptor 2	3170575	6.47759	6.45956	6.60023	6.40862	-0.191604	0.122634
TLE4	transducin-like enhancer of split 4 (E(sp1) homolog, Drosophila)	2470136	6.53501	6.54757	6.70778	6.51635	-0.191425	0.172766
SEC22A	SEC22 vesicle trafficking protein homolog A (S. cerevisiae)	6760474	7.71566	7.39126	7.38944	7.19809	-0.191345	-0.326218
RER1	RER1 retention in endoplasmic reticulum 1 homolog (S. cerevisiae)	3850431	6.92128	6.64855	7.07661	6.88534	-0.191271	0.155335
GTDC1	glycosyltransferase-like domain containing 1	3180037	6.73934	6.6841	6.99052	6.79927	-0.191258	0.251181
NDUFB3	NADH dehydrogenase (ubiquinone) 1 beta subcomplex, 3, 12kDa	520671	10.8683	10.5284	10.748	10.5568	-0.191213	-0.120208
NA	NA	130224	13.7664	13.9487	14.1263	13.9353	-0.19106	0.359933
CLCN6	chloride channel, voltage-sensitive 6	3850136	7.58931	7.50874	7.50885	7.31785	-0.190999	-0.0804646
IFNAR1	interferon (alpha, beta and omega) receptor 1	7550181	7.45782	7.29107	7.67948	7.48851	-0.190971	0.221666
FTH1P7	ferritin, heavy polypeptide 1 pseudogene 7	2970431	13.7718	13.9663	14.0869	13.8961	-0.190775	0.315051
CYLD	cylindromatosis (turban tumor syndrome)	2600017	6.38236	6.36653	6.72431	6.53354	-0.190769	0.341944
METTL23	methyltransferase like 23	2100348	7.30807	7.38072	7.33599	7.14539	-0.1906	0.0279153
STAT1	signal transducer and activator of transcription 1, 91kDa	4810187	9.04908	9.21369	11.6829	11.4924	-0.190504	2.63385
MAP2K1	mitogen-activated protein kinase kinase 1	1050600	8.50965	8.51182	8.97568	8.78528	-0.190402	0.466036
SNRNP70	small nuclear ribonucleoprotein 70kDa (U1)	3120133	7.27704	7.07117	7.35873	7.16842	-0.190316	0.0816956
TMEM143	transmembrane protein 143	6180678	6.81976	6.52684	6.67137	6.48111	-0.190253	-0.148391
TNFAIP8	tumor necrosis factor, alpha-induced protein 8	4200196	6.63882	6.70942	7.65245	7.46235	-0.190096	1.01363
ARHGEF6	Rac/Cdc42 guanine nucleotide exchange factor (GEF) 6	770703	8.89105	8.70806	8.81267	8.62285	-0.189825	-0.0783802
WASH3P	WAS protein family homolog 3 pseudogene	1240441	7.59537	7.45983	7.4159	7.22608	-0.18982	-0.179475
CLCF1	cardiotrophin-like cytokine factor 1	5290397	7.08028	7.18541	7.09648	6.90674	-0.189745	0.0162021
GPR162	G protein-coupled receptor 162	3520598	7.67221	7.36179	7.21893	7.02922	-0.189711	-0.453282
BUD31	BUD31 homolog (S. cerevisiae)	4490706	10.9653	10.7414	11.0299	10.8403	-0.1896	0.0646335
MCAT	malonyl CoA:ACP acyltransferase (mitochondrial)	830215	7.44231	7.09778	7.27661	7.0871	-0.189516	-0.165692
NA	NA	5570086	6.52992	6.59617	6.64653	6.45702	-0.189509	0.116604
TBX15	T-box 15	6060113	7.5182	7.44398	7.53844	7.34905	-0.189392	0.0202358
HNRNPL	heterogeneous nuclear ribonucleoprotein L	2360608	8.93577	8.90181	8.86077	8.67141	-0.189358	-0.0749946
ADPRH	ADP-ribosylarginine hydrolase	5550369	6.60838	6.71523	6.87005	6.68076	-0.189293	0.26167
HK1	hexokinase 1	2350678	6.60997	6.53121	6.66299	6.47396	-0.189032	0.0530209
COLQ	collagen-like tail subunit (single strand of homotrimer) of asymmetric acetylcholinesterase	2030400	6.48035	6.56877	6.7612	6.57225	-0.188958	0.280854
STK3	serine/threonine kinase 3	2510551	8.38788	8.67323	8.83559	8.64672	-0.188865	0.447706
NA	NA	4120564	6.43476	6.46633	6.48212	6.29348	-0.188648	0.0473693
NA	NA	1940593	11.4941	11.2199	11.3297	11.1411	-0.188589	-0.164374
NA	NA	3610646	13.1325	12.9938	13.1267	12.9382	-0.188587	-0.0057863
DDAH2	dimethylarginine dimethylaminohydrolase 2	5360041	6.65139	6.63391	6.77874	6.59017	-0.188566	0.127352
FBXO7	F-box protein 7	730121	7.11867	7.09878	7.26659	7.07803	-0.188555	0.147915
USB1	U6 snRNA biogenesis 1	2750360	7.13241	7.2108	7.36408	7.17553	-0.188552	0.231667
FIG4	FIG4 homolog, SAC1 lipid phosphatase domain containing (S. cerevisiae)	1990494	7.50365	7.53503	7.58915	7.40061	-0.188545	0.0855012
RBM45	RNA binding motif protein 45	4200035	7.55758	7.76255	7.74401	7.55548	-0.188532	0.186428
ELP5	elongator acetyltransferase complex subunit 5	2360131	7.2502	7.02004	7.01643	6.82799	-0.188437	-0.233773
CHTF8	CTF8, chromosome transmission fidelity factor 8 homolog (S. cerevisiae)	4860240	6.75738	6.77609	6.80947	6.62118	-0.188297	0.0520926
GATAD2A	GATA zinc finger domain containing 2A	1570373	9.48838	9.25462	9.38548	9.19732	-0.188162	-0.102905
PLAC9	placenta-specific 9	6270768	6.6178	6.60203	6.75407	6.56595	-0.188118	0.136268
RIC8B	RIC8 guanine nucleotide exchange factor B	1980671	6.65762	6.61908	6.73551	6.54752	-0.187996	0.0778924
NA	NA	5050538	6.56454	6.42083	6.80025	6.6123	-0.187953	0.235707
CPB1	carboxypeptidase B1 (tissue)	4230343	6.6295	6.56875	6.66114	6.47323	-0.187915	0.0316455
SNX2	sorting nexin 2	5550736	9.61644	9.43004	9.53207	9.34423	-0.187842	-0.084374
COMMD4	COMM domain containing 4	2370093	9.72887	9.54841	9.63121	9.4434	-0.187815	-0.0976599
ALCAM	activated leukocyte cell adhesion molecule	2070575	8.14514	8.27119	9.27139	9.08361	-0.187776	1.12624
CISD1	CDGSH iron sulfur domain 1	20392	10.6131	10.8403	10.8096	10.6219	-0.187773	0.196506
SPG7	spastic paraplegia 7 (pure and complicated autosomal recessive)	6280360	8.88865	8.75547	8.75891	8.57124	-0.187672	-0.129731
HMGB1P1	high mobility group box 1 pseudogene 1	3990202	7.14081	6.67639	6.94587	6.75821	-0.187659	-0.19494
NECAP1	NECAP endocytosis associated 1	2640114	8.25588	8.19069	8.48996	8.30241	-0.187545	0.234077
ATP6V0D1	ATPase, H+ transporting, lysosomal 38kDa, V0 subunit d1	6330377	9.66804	9.64906	9.63494	9.44739	-0.187544	-0.0330986
NR1I2	nuclear receptor subfamily 1, group I, member 2	2650113	6.47414	6.45332	6.59441	6.40718	-0.187236	0.120271
SERINC3	serine incorporator 3	2030279	6.84806	6.69627	6.90565	6.71842	-0.187227	0.0575894
UHMK1	U2AF homology motif (UHM) kinase 1	4180612	9.99633	9.82823	10.2308	10.0436	-0.187193	0.234486
TMEM80	transmembrane protein 80	380068	7.02017	6.82323	6.93599	6.74891	-0.187083	-0.0841829
SPRYD4	SPRY domain containing 4	3870113	6.88557	6.83857	7.01218	6.82512	-0.187069	0.126617
NA	NA	1400193	6.62387	6.64732	6.7794	6.59242	-0.186973	0.155526
ERLEC1	endoplasmic reticulum lectin 1	4920274	8.9176	8.83574	8.99294	8.80608	-0.186863	0.0753415
TCTA	T-cell leukemia translocation altered	540100	7.01078	6.95295	7.17113	6.9843	-0.186834	0.160352
SLC35C2	solute carrier family 35 (GDP-fucose transporter), member C2	5960450	7.9492	7.8505	8.0198	7.83304	-0.186758	0.0705947
BCL7B	B-cell CLL/lymphoma 7B	2850360	7.63156	7.46259	7.53759	7.351	-0.186585	-0.0939685
SIAH2	siah E3 ubiquitin protein ligase 2	1980768	6.73935	6.76136	6.90215	6.71558	-0.186574	0.162801
PRR3	proline rich 3	3930754	6.5773	6.63856	6.70766	6.52109	-0.186568	0.130355
PSME2	proteasome (prosome, macropain) activator subunit 2 (PA28 beta)	830403	9.26475	9.29433	10.277	10.0905	-0.186543	1.01228
COL6A3	collagen, type VI, alpha 3	2470114	12.3453	12.2307	12.1877	12.0012	-0.186505	-0.157567
MED29	mediator complex subunit 29	70168	7.60932	7.43694	7.54239	7.35595	-0.18644	-0.06693
PRDX2	peroxiredoxin 2	5960674	9.08554	8.60669	9.0075	8.82108	-0.186418	-0.0780437
ANGPTL4	angiopoietin-like 4	990092	6.49168	6.4923	6.59772	6.41131	-0.186408	0.106046
RELA	v-rel avian reticuloendotheliosis viral oncogene homolog A	5490750	6.75355	6.87988	7.43229	7.24617	-0.18612	0.678734
AP2A1	adaptor-related protein complex 2, alpha 1 subunit	1660072	6.98652	7.03034	7.05909	6.87307	-0.186028	0.0725706
GPBP1	GC-rich promoter binding protein 1	1090692	6.77511	6.83481	7.0531	6.86715	-0.18595	0.277989
EYA1	eyes absent homolog 1 (Drosophila)	5720040	6.94252	6.6466	6.73738	6.55144	-0.185944	-0.205135
MSH3	mutS homolog 3 (E. coli)	2760753	12.0677	12.2269	12.2423	12.0565	-0.185813	0.174655
CDKN1A	cyclin-dependent kinase inhibitor 1A (p21, Cip1)	5290475	6.84681	6.62545	6.84505	6.65929	-0.185756	-0.0017627
MRPL23	mitochondrial ribosomal protein L23	4890427	9.68168	9.55738	9.59927	9.41364	-0.185631	-0.082403
DPAGT1	dolichyl-phosphate (UDP-N-acetylglucosamine) N-acetylglucosaminephosphotransferase 1 (GlcNAc-1-P transferase)	6290719	8.37285	8.57687	8.47375	8.28817	-0.185578	0.100895
RPL34	ribosomal protein L34	2490379	9.66632	9.51337	9.52293	9.33735	-0.185576	-0.143397
TFPI	tissue factor pathway inhibitor (lipoprotein-associated coagulation inhibitor)	1340039	6.83379	6.80985	6.98179	6.79626	-0.185524	0.148001
RNF4	ring finger protein 4	2710541	7.34288	7.19271	7.39368	7.20817	-0.185508	0.0508008
SYBU	syntabulin (syntaxin-interacting)	2690411	7.15145	7.18255	6.88586	6.70036	-0.185496	-0.265593
CTSV	cathepsin V	1430477	7.21833	6.91645	7.14188	6.95639	-0.185489	-0.0764496
SGIP1	SH3-domain GRB2-like (endophilin) interacting protein 1	6380239	6.29267	6.33216	6.63696	6.45163	-0.185327	0.344286
CA12	carbonic anhydrase XII	3830075	7.2217	7.1019	7.26614	7.0809	-0.185238	0.0444343
AFF2	AF4/FMR2 family, member 2	2030445	6.50247	6.52835	6.63733	6.45209	-0.185235	0.134856
TNNT1	troponin T type 1 (skeletal, slow)	2350379	7.20394	6.708	6.95163	6.76644	-0.185187	-0.252307
ARAP1	ArfGAP with RhoGAP domain, ankyrin repeat and PH domain 1	460747	6.51166	6.51345	6.55177	6.36664	-0.18513	0.0401124
C9orf123	chromosome 9 open reading frame 123	70753	7.29128	6.8476	7.02488	6.83977	-0.185115	-0.2664
GPN2	GPN-loop GTPase 2	5270270	7.96257	7.82274	8.03272	7.84763	-0.185082	0.0701495
G3BP2	GTPase activating protein (SH3 domain) binding protein 2	7100156	7.90262	7.5661	7.8403	7.65527	-0.185024	-0.0623202
NRP2	neuropilin 2	2650021	6.59482	6.57943	6.84188	6.65694	-0.18494	0.247061
MMP9	matrix metallopeptidase 9 (gelatinase B, 92kDa gelatinase, 92kDa type IV collagenase)	3180528	6.58179	6.49196	6.78085	6.596	-0.184848	0.199055
IMP4	IMP4, U3 small nucleolar ribonucleoprotein, homolog (yeast)	6560041	9.07455	8.85809	8.94545	8.76066	-0.18479	-0.129103
HSPA4	heat shock 70kDa protein 4	2140711	6.83272	6.77905	6.79323	6.60856	-0.184674	-0.0394855
HSD11B1	hydroxysteroid (11-beta) dehydrogenase 1	50746	6.35335	6.29331	6.76972	6.58505	-0.18467	0.416371
FAM20C	family with sequence similarity 20, member C	5960376	6.4954	6.48022	6.57432	6.38987	-0.184449	0.0789203
CACNA1C	calcium channel, voltage-dependent, L type, alpha 1C subunit	7510670	6.58489	6.63401	6.66567	6.48125	-0.184422	0.0807776
SRP54	signal recognition particle 54kDa	6860553	9.8284	9.70977	10.0637	9.87934	-0.184318	0.235259
CUL4A	cullin 4A	7200021	8.34827	8.2127	8.21015	8.02587	-0.184274	-0.138123
UBR7	ubiquitin protein ligase E3 component n-recognin 7 (putative)	3290209	6.75033	6.69263	6.73529	6.5511	-0.184191	-0.015038
TRIM78P	tripartite motif containing 78, pseudogene	150240	6.4895	6.51398	6.77092	6.5868	-0.184126	0.281423
NA	NA	1580121	6.6408	6.66791	6.92588	6.74179	-0.184087	0.285072
PHPT1	phosphohistidine phosphatase 1	5390411	9.76479	9.5852	9.65584	9.47181	-0.18403	-0.108946
SPRR1A	small proline-rich protein 1A	7330184	6.65434	6.6222	6.67192	6.48792	-0.183998	0.0175779
CD74	CD74 molecule, major histocompatibility complex, class II invariant chain	1240070	6.51869	6.48389	6.70635	6.5224	-0.183948	0.187662
TMPPE	transmembrane protein with metallophosphoesterase domain	2120554	6.4868	6.45347	6.62194	6.4381	-0.183833	0.135137
NCS1	neuronal calcium sensor 1	7160142	8.04645	7.70466	7.63595	7.45214	-0.183813	-0.410493
NA	NA	7510491	6.49175	6.54143	6.63995	6.45618	-0.183771	0.148198
PHYH	phytanoyl-CoA 2-hydroxylase	2850056	7.02167	6.81815	6.97456	6.79079	-0.183768	-0.047111
FEM1C	fem-1 homolog c (C. elegans)	2000228	8.46475	8.27479	8.89553	8.71177	-0.183753	0.430778
IRF1	interferon regulatory factor 1	6250064	8.07788	7.96958	10.4164	10.2326	-0.183751	2.33848
C19orf10	chromosome 19 open reading frame 10	1030458	9.45571	9.18915	9.37123	9.1875	-0.183729	-0.084477
SLC31A2	solute carrier family 31 (copper transporter), member 2	6560300	8.29831	8.0117	8.21217	8.02844	-0.183722	-0.0861469
ACSM5	acyl-CoA synthetase medium-chain family member 5	520364	6.90498	6.79703	6.93651	6.75285	-0.183665	0.0315284
SPTBN5	spectrin, beta, non-erythrocytic 5	4050064	6.44272	6.56926	6.75196	6.56835	-0.183606	0.309237
NA	NA	2940601	6.51732	6.53414	6.71164	6.52807	-0.183571	0.194319
SLCO2B1	solute carrier organic anion transporter family, member 2B1	6580441	6.93283	6.83912	7.96084	7.77727	-0.183569	1.02802
UBA5	ubiquitin-like modifier activating enzyme 5	110059	6.82606	6.85649	6.85257	6.66921	-0.183362	0.026513
TSPAN31	tetraspanin 31	5670577	8.45883	8.14755	8.4541	8.27085	-0.183243	-0.00473647
MCOLN1	mucolipin 1	6450056	8.1938	7.97816	7.79296	7.60976	-0.183205	-0.400834
NA	NA	1450349	6.52903	6.64304	6.67404	6.49084	-0.183204	0.145017
B4GALT1	UDP-Gal:betaGlcNAc beta 1,4- galactosyltransferase, polypeptide 1	3460386	7.32168	7.44103	7.89343	7.71024	-0.183183	0.571749
SEC61A1	Sec61 alpha 1 subunit (S. cerevisiae)	1030471	11.2183	11.1458	11.2665	11.0834	-0.183095	0.0482493
YME1L1	YME1-like 1 ATPase	7560553	6.44594	6.5035	6.6554	6.47235	-0.183044	0.209457
RAB7L1	RAB7, member RAS oncogene family-like 1	4540370	8.58689	8.50116	8.7512	8.56819	-0.18301	0.164314
STEAP1	six transmembrane epithelial antigen of the prostate 1	5910440	7.85174	8.00513	8.9733	8.79053	-0.182773	1.12156
TIA1	TIA1 cytotoxic granule-associated RNA binding protein	1030047	7.08433	7.03081	7.36137	7.17863	-0.182736	0.277042
FAM134A	family with sequence similarity 134, member A	5080494	8.38564	8.21906	8.13999	7.95727	-0.182717	-0.245651
RECQL	RecQ protein-like (DNA helicase Q1-like)	3890750	8.1439	8.21901	8.50498	8.32236	-0.182628	0.361082
GMFG	glia maturation factor, gamma	3370452	7.05834	6.78294	7.02405	6.84152	-0.182534	-0.034289
SEC23IP	SEC23 interacting protein	3460468	8.17737	8.02394	8.03095	7.84853	-0.182419	-0.146428
NA	NA	7210400	6.55841	6.52982	7.16333	6.98092	-0.182412	0.604917
SNTA1	syntrophin, alpha 1	5690431	8.31007	8.27161	8.03003	7.84765	-0.182384	-0.280043
TM9SF1	transmembrane 9 superfamily member 1	780296	7.52144	7.41359	7.59737	7.41504	-0.182327	0.0759331
FLNA	filamin A, alpha	1940674	6.72124	6.86696	6.90102	6.71873	-0.182282	0.179778
MAFF	v-maf avian musculoaponeurotic fibrosarcoma oncogene homolog F	5690411	6.50986	6.54775	6.72962	6.54734	-0.182279	0.219764
NA	NA	4150300	7.26032	6.9918	6.98211	6.80003	-0.18208	-0.278208
ZMYND8	zinc finger, MYND-type containing 8	4040327	6.52208	6.54329	6.61743	6.43537	-0.182054	0.0953456
NA	NA	2370553	6.41341	6.43706	6.76418	6.58215	-0.182029	0.350777
NDUFB6	NADH dehydrogenase (ubiquinone) 1 beta subcomplex, 6, 17kDa	1010768	9.6538	9.82624	9.7093	9.52728	-0.182024	0.0555006
ACY1	aminoacylase 1	1400341	8.57	8.46589	8.36998	8.18809	-0.181891	-0.200017
PPM1K	protein phosphatase, Mg2+/Mn2+ dependent, 1K	5870189	6.74083	6.59664	6.81819	6.63637	-0.181814	0.0773562
KCNQ3	potassium voltage-gated channel, KQT-like subfamily, member 3	1230521	7.08916	6.80121	7.10335	6.9216	-0.181749	0.0141865
CD109	CD109 molecule	4230292	7.28684	7.00428	7.07412	6.89244	-0.181678	-0.212717
TPST2	tyrosylprotein sulfotransferase 2	5690347	11.171	11.0157	11.3803	11.1987	-0.181589	0.209282
NA	NA	1260066	6.70149	6.85714	6.87613	6.69455	-0.18158	0.174635
UNC45A	unc-45 homolog A (C. elegans)	3290431	8.7408	8.58166	8.52169	8.34014	-0.181548	-0.219115
LIMCH1	LIM and calponin homology domains 1	1770754	8.43361	8.15844	8.54872	8.36719	-0.181532	0.115106
GLB1	galactosidase, beta 1	1340634	10.54	10.477	10.3933	10.2117	-0.181532	-0.146686
HSH2D	hematopoietic SH2 domain containing	6040647	6.35722	6.32014	6.65689	6.47537	-0.181521	0.299669
ETV5	ets variant 5	770746	8.97938	8.77427	8.24549	8.06412	-0.181371	-0.733887
NA	NA	6840017	6.56381	6.52211	6.61833	6.43706	-0.181279	0.0545225
PVR	poliovirus receptor	780524	7.08638	7.17358	7.37882	7.19761	-0.181203	0.292431
ANG	angiogenin, ribonuclease, RNase A family, 5	3890484	7.46391	7.29744	7.38733	7.20621	-0.181115	-0.076578
AGAP3	ArfGAP with GTPase domain, ankyrin repeat and PH domain 3	3890431	7.40481	7.16281	7.47504	7.294	-0.181041	0.0702312
ITPA	inosine triphosphatase (nucleoside triphosphate pyrophosphatase)	6350086	7.90593	7.78241	7.95834	7.77745	-0.180893	0.0524096
NA	NA	5860392	6.71669	6.66639	6.83314	6.65231	-0.18083	0.116444
UBE2Z	ubiquitin-conjugating enzyme E2Z	4860458	8.87303	8.92197	9.67436	9.49353	-0.180824	0.801331
ZNF75D	zinc finger protein 75D	460132	7.34754	7.30478	7.31274	7.13194	-0.180798	-0.0347947
SBSN	suprabasin	4480477	7.18569	7.2105	7.39642	7.2157	-0.180725	0.210733
NA	NA	6290592	11.5139	11.7548	11.4582	11.2775	-0.180664	-0.0556908
NA	NA	1660341	9.00577	8.99012	8.74504	8.56441	-0.180629	-0.260729
RPS5	ribosomal protein S5	620754	13.0998	13.1563	13.2238	13.0432	-0.180612	0.12399
LPCAT1	lysophosphatidylcholine acyltransferase 1	4290142	7.00053	6.86872	7.28196	7.10138	-0.180584	0.281427
NA	NA	380750	6.96195	6.88297	7.02401	6.84346	-0.180549	0.0620596
GFPT1	glutamine--fructose-6-phosphate transaminase 1	4920156	7.61366	7.48594	7.5636	7.38307	-0.180535	-0.0500568
WSB2	WD repeat and SOCS box containing 2	6550703	7.79667	7.20378	7.32307	7.14255	-0.180521	-0.473598
ZNF688	zinc finger protein 688	3190048	7.06881	6.8935	7.01376	6.83325	-0.180516	-0.0550511
NETO1	neuropilin (NRP) and tolloid (TLL)-like 1	4210068	6.59212	6.44334	6.65531	6.47482	-0.180497	0.063192
DCN	decorin	7650296	6.78649	6.78308	7.1904	7.00998	-0.180418	0.403912
NA	NA	4850193	6.49758	6.56447	6.58717	6.40684	-0.180335	0.089595
C17orf62	chromosome 17 open reading frame 62	6560767	8.32263	8.21746	8.89162	8.71185	-0.179765	0.568982
CBX4	chromobox homolog 4	3830170	6.75103	6.81129	7.13779	6.95809	-0.179705	0.386763
FAM3C	family with sequence similarity 3, member C	1260767	8.64259	8.41286	8.23242	8.05279	-0.179636	-0.410164
POMGNT2	protein O-linked mannose N-acetylglucosaminyltransferase 2 (beta 1,4-)	60022	7.58396	7.60501	7.53127	7.35165	-0.179616	-0.0526946
CAB39	calcium binding protein 39	7000017	10.1071	9.94547	10.3236	10.144	-0.179606	0.216458
SNX8	sorting nexin 8	3930356	7.876	7.54087	7.5193	7.33972	-0.179581	-0.356705
KCTD6	potassium channel tetramerization domain containing 6	5290193	7.41377	7.47315	7.31713	7.13761	-0.179522	-0.0966422
NA	NA	5560253	7.63519	7.36344	7.67654	7.49705	-0.179489	0.0413413
NA	NA	5390037	10.2115	10.0136	10.0379	9.85862	-0.179248	-0.173615
CNPPD1	cyclin Pas1/PHO80 domain containing 1	1170056	7.6339	7.3594	7.45639	7.27718	-0.179205	-0.177508
PIEZO2	piezo-type mechanosensitive ion channel component 2	2510753	8.29868	8.13535	8.02506	7.84602	-0.179039	-0.273618
TOP1P2	topoisomerase (DNA) I pseudogene 2	2230279	7.27923	7.39042	7.58098	7.40204	-0.178944	0.301749
CAPN13	calpain 13	450750	6.43501	6.53315	6.64717	6.46833	-0.178845	0.212165
PADI3	peptidyl arginine deiminase, type III	3890601	7.15693	7.12313	6.90382	6.72512	-0.178697	-0.253109
NA	NA	6020066	10.1678	10.1137	10.0628	9.88416	-0.178688	-0.104921
PSMA6	proteasome (prosome, macropain) subunit, alpha type, 6	7040470	10.3749	10.3083	11.3144	11.1359	-0.178576	0.939507
XPNPEP3	X-prolyl aminopeptidase (aminopeptidase P) 3, putative	2100309	11.7089	11.7021	11.82	11.6414	-0.178542	0.111056
SERPINB2	serpin peptidase inhibitor, clade B (ovalbumin), member 2	6350209	6.39973	6.39941	6.54621	6.36785	-0.178365	0.146486
NA	NA	650372	7.17667	7.12851	7.7766	7.59824	-0.178358	0.599933
NFKBIB	nuclear factor of kappa light polypeptide gene enhancer in B-cells inhibitor, beta	7560414	6.67722	6.74609	6.95095	6.77268	-0.178268	0.273731
PPP3CC	protein phosphatase 3, catalytic subunit, gamma isozyme	5690382	7.6007	7.5984	8.18226	8.00399	-0.178262	0.581552
GOLGA8B	golgin A8 family, member B	5690671	8.10408	8.07468	7.9699	7.79165	-0.178253	-0.134183
PTGES2	prostaglandin E synthase 2	870113	8.24472	7.88247	8.04794	7.8697	-0.178242	-0.196781
NA	NA	4250487	6.43604	6.46626	6.52964	6.35144	-0.178207	0.0936081
MYCL	v-myc avian myelocytomatosis viral oncogene lung carcinoma derived homolog	7040017	6.54068	6.45878	6.68415	6.50603	-0.178124	0.14347
TRIP12	thyroid hormone receptor interactor 12	6590441	9.18446	9.10177	9.55156	9.37345	-0.178115	0.367099
IGFBP5	insulin-like growth factor binding protein 5	2190674	6.78762	6.66168	6.78562	6.60758	-0.178036	-0.00200179
CXCL6	chemokine (C-X-C motif) ligand 6	6620487	6.40292	6.4093	6.65701	6.47898	-0.178031	0.254086
VPS16	vacuolar protein sorting 16 homolog (S. cerevisiae)	1240451	6.58191	6.65607	6.68788	6.50988	-0.177996	0.10597
KDELC2	KDEL (Lys-Asp-Glu-Leu) containing 2	6110301	6.93784	6.88741	6.91783	6.73989	-0.177942	-0.0200136
OSTCP2	oligosaccharyltransferase complex subunit pseudogene 2	7160324	9.23109	9.33877	9.17944	9.00176	-0.177677	-0.0516476
PRND	prion protein 2 (dublet)	6060324	6.39527	6.33125	6.4441	6.26644	-0.177652	0.0488309
DYNLT3	dynein, light chain, Tctex-type 3	7330044	9.92838	9.79153	9.65561	9.47797	-0.17764	-0.272771
SLC43A3	solute carrier family 43, member 3	4250670	6.8316	6.82368	7.68294	7.5053	-0.177639	0.85134
CTSA	cathepsin A	6840246	10.0417	9.83445	9.79977	9.62217	-0.177595	-0.241947
LINC00478	long intergenic non-protein coding RNA 478	70368	6.99127	6.91149	7.11608	6.93853	-0.177555	0.124808
CSHL1	chorionic somatomammotropin hormone-like 1	1690102	7.31183	7.27141	7.31618	7.13865	-0.177535	0.00435225
PEF1	penta-EF-hand domain containing 1	6180670	8.14185	8.27666	8.43499	8.25746	-0.177531	0.293141
BCDIN3D	BCDIN3 domain containing	7400246	7.95679	7.68966	7.68195	7.50465	-0.177296	-0.274841
CTH	cystathionase (cystathionine gamma-lyase)	60138	7.57305	7.5027	7.09818	6.92096	-0.17722	-0.474869
TTC37	tetratricopeptide repeat domain 37	6660709	9.09493	8.91773	9.00258	8.82548	-0.1771	-0.0923515
RAB43	RAB43, member RAS oncogene family	6200484	6.6645	6.5776	6.74767	6.57066	-0.17701	0.0831786
DHRS4	dehydrogenase/reductase (SDR family) member 4	5560307	7.37783	7.11171	7.27057	7.09357	-0.177002	-0.107254
STAT3	signal transducer and activator of transcription 3 (acute-phase response factor)	4250538	7.85777	7.86436	8.46409	8.2872	-0.176893	0.606323
SPPL2A	signal peptide peptidase like 2A	4920398	9.60629	9.43472	9.90242	9.72556	-0.176862	0.296126
FPGS	folylpolyglutamate synthase	6480441	6.71406	6.70503	6.87137	6.69453	-0.176842	0.157307
HESX1	HESX homeobox 1	7550242	6.49693	6.49499	6.67923	6.50243	-0.176797	0.182299
SRP14P1	signal recognition particle 14kDa (homologous Alu RNA binding protein) pseudogene 1	1300072	10.1322	10.0498	10.0913	9.9146	-0.17668	-0.0408997
TSTA3	tissue specific transplantation antigen P35B	2350661	7.16969	7.17128	7.10266	6.92603	-0.176633	-0.0670228
AAED1	AhpC/TSA antioxidant enzyme domain containing 1	1740075	7.11585	7.00471	7.1468	6.97025	-0.176549	0.0309445
CAMKK2	calcium/calmodulin-dependent protein kinase kinase 2, beta	6550382	6.58107	6.5095	6.68696	6.51052	-0.176446	0.10589
RBM18	RNA binding motif protein 18	5890195	7.1851	6.92757	7.10209	6.92578	-0.176306	-0.0830083
NSMCE2	non-SMC element 2, MMS21 homolog (S. cerevisiae)	2480719	7.98534	7.82855	7.86606	7.68978	-0.17628	-0.119276
NAA35	N(alpha)-acetyltransferase 35, NatC auxiliary subunit	2470746	7.054	7.11261	7.14507	6.96882	-0.17625	0.0910754
PKN1	protein kinase N1	1660368	6.76054	6.72274	6.78872	6.61248	-0.176239	0.0281815
ARHGDIA	Rho GDP dissociation inhibitor (GDI) alpha	4760255	9.49415	9.63103	9.64844	9.4722	-0.176238	0.154294
ZSWIM4	zinc finger, SWIM-type containing 4	3870603	6.50046	6.5017	6.82248	6.64634	-0.176136	0.322017
LSM12	LSM12 homolog (S. cerevisiae)	3460491	7.1009	7.06809	7.17754	7.00147	-0.176074	0.0766471
CTSS	cathepsin S	6330484	6.29967	6.35759	6.72238	6.54655	-0.175836	0.422714
CMC1	COX assembly mitochondrial protein 1 homolog (S. cerevisiae)	4810543	7.78749	7.57517	7.74329	7.56751	-0.17578	-0.0442016
TOR1AIP1	torsin A interacting protein 1	20403	8.85792	9.04951	9.41559	9.23998	-0.175608	0.55767
CYP19A1	cytochrome P450, family 19, subfamily A, polypeptide 1	7510431	6.54374	6.50966	6.65114	6.47558	-0.175553	0.1074
CPNE3	copine III	7570215	10.1575	10.2879	10.0412	9.86601	-0.175188	-0.116321
LOC407835	mitogen-activated protein kinase kinase 2 pseudogene	730195	9.29566	9.13212	9.4125	9.23744	-0.175061	0.116842
AP3B1	adaptor-related protein complex 3, beta 1 subunit	2230603	10.0582	10.031	10.1009	9.92585	-0.175052	0.0426705
LIMK2	LIM domain kinase 2	3390048	6.48197	6.38967	6.61624	6.44119	-0.175048	0.134268
CDK12	cyclin-dependent kinase 12	5860048	7.32809	7.26345	7.41292	7.23808	-0.174843	0.0848305
RRM2B	ribonucleotide reductase M2 B (TP53 inducible)	7150224	7.38677	7.19467	7.30822	7.13338	-0.17484	-0.0785463
KDSR	3-ketodihydrosphingosine reductase	1740242	9.62962	9.49515	9.94095	9.76612	-0.174832	0.311328
C5orf15	chromosome 5 open reading frame 15	3420692	9.64506	9.6488	10.0779	9.9031	-0.174807	0.43285
GTF3C6	general transcription factor IIIC, polypeptide 6, alpha 35kDa	4200110	8.86475	8.80624	8.71804	8.54336	-0.174682	-0.146702
NCL	nucleolin	3120458	6.9344	6.9562	7.06872	6.89406	-0.17466	0.134321
LRRC3	leucine rich repeat containing 3	1010600	6.83596	6.73582	7.12004	6.94563	-0.17441	0.284082
HPS5	Hermansky-Pudlak syndrome 5	4760521	7.16427	7.26084	8.04435	7.87004	-0.174311	0.880079
BAZ1B	bromodomain adjacent to zinc finger domain, 1B	4280347	7.91352	7.93741	7.7009	7.52659	-0.174302	-0.212627
TSPAN3	tetraspanin 3	4490615	9.04202	8.88461	9.04263	8.86837	-0.174268	0.000618203
AK2	adenylate kinase 2	5720669	9.50855	9.39442	9.52482	9.35057	-0.174252	0.0162703
XRCC2	X-ray repair complementing defective repair in Chinese hamster cells 2	4200605	8.48547	8.27919	8.37755	8.20347	-0.174074	-0.107922
OFD1	oral-facial-digital syndrome 1	3610519	7.0759	7.1394	7.31275	7.13875	-0.174001	0.236849
TBCD	tubulin folding cofactor D	5090543	8.54237	8.42507	8.4425	8.2685	-0.174	-0.0998702
NAA15	N(alpha)-acetyltransferase 15, NatA auxiliary subunit	3140524	7.01559	6.95514	7.0448	6.87084	-0.173952	0.0292097
[truncated: 15,041 more rows]
