# Supplementary material for: HDAC6 regulates NF-κB signalling to control chondrocyte IL-1-induced MMP and inflammatory gene expression
Source: Sci Rep. 2022 Apr 22;12:6640. doi: 10.1038/s41598-022-10518-z (PMC9033835; doi:10.1038/s41598-022-10518-z)
Supplement: Supplementary file 7 — Supplementary Information 2. [file 41598_2022_10518_MOESM7_ESM.zip › Supplementary Dataset 2.xlsx]

## Sheet: Sheet1
Supplementary Dataset 2. Microarray analysis of the effect of HDAC inhibitor TSA on IL-1-induced gene expression in SW1353 chondrocytes
Gene expression values from microarray analysis of SW1353 cells treated with TSA (250ng/ml) or DMSO control for 1 hour prior to stimulation with IL-1α for 8 hours. Log fold change values are presented for contrasts between TSA and DMSO control in IL-1 treated cells, and IL-1 treated cells versus control cells.
Gene symbol	Name	Probe_list	SW_C	SW_C_TSA	SW_I	SW_I_TSA	SW_I_TSA-SW_I logFC	SW_I-SW_C logFC
IFIT2	interferon-induced protein with tetratricopeptide repeats 2	ILMN_1739428	7.75801	7.24978	13.4141	7.42192	-5.99222	5.65614
CCL8	chemokine (C-C motif) ligand 8	ILMN_1772964	7.42105	7.24787	14.1326	8.15319	-5.9794	6.71154
IFIT3	interferon-induced protein with tetratricopeptide repeats 3	ILMN_1701789	8.09419	7.26551	13.0235	7.90379	-5.11967	4.92927
IL6	interleukin 6 (interferon, beta 2)	ILMN_1699651	7.18692	7.22291	12.8924	7.97044	-4.92196	5.70548
IFIT3	interferon-induced protein with tetratricopeptide repeats 3	ILMN_2239754	8.58643	7.34763	13.0506	8.2429	-4.80772	4.46419
MMP12	matrix metallopeptidase 12 (macrophage elastase)	ILMN_2073758	7.18591	7.18587	11.7766	7.36748	-4.4091	4.59068
IFIT1	interferon-induced protein with tetratricopeptide repeats 1	ILMN_1707695	7.92889	8.99889	13.6015	9.28395	-4.31754	5.6726
MMP12	matrix metallopeptidase 12 (macrophage elastase)	ILMN_1768035	7.03096	7.21409	11.3268	7.24157	-4.0852	4.29581
CCL2	chemokine (C-C motif) ligand 2	ILMN_1720048	7.42592	7.12957	10.947	7.26474	-3.68223	3.52105
IFI44	interferon-induced protein 44	ILMN_1760062	7.6029	7.38839	11.0511	7.53694	-3.51414	3.44817
SAMD9	sterile alpha motif domain containing 9	ILMN_1814305	7.87241	7.83235	11.256	8.05426	-3.20176	3.38362
MMP3	matrix metallopeptidase 3 (stromelysin 1, progelatinase)	ILMN_1784459	7.76783	7.76393	12.4509	9.28843	-3.16249	4.68309
IFIH1	interferon induced with helicase C domain 1	ILMN_1781373	7.54182	7.38014	10.6084	7.48356	-3.1248	3.06654
OAS2	2'-5'-oligoadenylate synthetase 2, 69/71kDa	ILMN_1674063	7.26337	7.22299	10.3771	7.25981	-3.11728	3.11372
ISG20	interferon stimulated exonuclease gene 20kDa	ILMN_1659913	7.84122	7.82963	11.2342	8.12451	-3.10964	3.39294
CCL7	chemokine (C-C motif) ligand 7	ILMN_1683456	7.56018	7.23741	10.9253	7.87196	-3.05335	3.36513
MX2	myxovirus (influenza virus) resistance 2 (mouse)	ILMN_2231928	7.2482	7.22396	10.266	7.25317	-3.0128	3.01777
SAMD9L	sterile alpha motif domain containing 9-like	ILMN_1799467	7.46997	7.28755	10.3204	7.35773	-2.96271	2.85047
IRF9	interferon regulatory factor 9	ILMN_1745471	9.12801	7.97341	10.847	7.88539	-2.96157	1.71896
IFIT3	interferon-induced protein with tetratricopeptide repeats 3	ILMN_1664543	7.22992	7.02937	10.1678	7.23812	-2.92963	2.93783
OASL	2'-5'-oligoadenylate synthetase-like	ILMN_1674811	7.24447	7.50012	10.2511	7.45938	-2.79167	3.00658
GBP4	guanylate binding protein 4	ILMN_1771385	7.28504	7.24662	10.2204	7.44526	-2.77512	2.93535
ISG15	ISG15 ubiquitin-like modifier	ILMN_2054019	7.70855	8.12008	10.9562	8.20755	-2.74861	3.24761
RSAD2	radical S-adenosyl methionine domain containing 2	ILMN_1657871	7.2116	7.12541	9.90994	7.16966	-2.74028	2.69834
TNFAIP6	tumor necrosis factor, alpha-induced protein 6	ILMN_1785732	7.23632	7.30608	11.2383	8.51763	-2.72068	4.00199
KIAA1199	KIAA1199	ILMN_1813704	10.4997	9.28026	12.4395	9.76182	-2.67767	1.93982
HELZ2	helicase with zinc finger 2, transcriptional coactivator	ILMN_1787509	8.16417	8.48207	11.4374	8.7839	-2.65349	3.27323
RND3	Rho family GTPase 3	ILMN_1759513	10.1482	9.02234	12.1121	9.49672	-2.61537	1.9639
PHF11	PHD finger protein 11	ILMN_1776723	9.17822	8.20382	10.6467	8.04503	-2.60169	1.4685
HERC5	HECT and RLD domain containing E3 ubiquitin protein ligase 5	ILMN_1729749	8.21911	9.50889	11.7677	9.18416	-2.58355	3.54859
IFI27	interferon, alpha-inducible protein 27	ILMN_2058782	7.29582	7.33717	9.78834	7.28106	-2.50728	2.49252
PARP9	poly (ADP-ribose) polymerase family, member 9	ILMN_1731224	8.40622	7.92168	10.5235	8.03381	-2.48974	2.11733
TAP1	transporter 1, ATP-binding cassette, sub-family B (MDR/TAP)	ILMN_1751079	8.44228	8.72524	11.7234	9.23847	-2.48497	3.28116
PHLDA1	pleckstrin homology-like domain, family A, member 1	ILMN_1687978	12.2001	9.86272	12.8478	10.393	-2.45484	0.647751
DRAM1	DNA-damage regulated autophagy modulator 1	ILMN_1669376	9.07442	8.35781	11.2748	8.82568	-2.44917	2.20043
ZNFX1	zinc finger, NFX1-type containing 1	ILMN_1745148	8.96831	8.29922	10.9513	8.5324	-2.41895	1.98303
TMEM140	transmembrane protein 140	ILMN_1736863	7.72672	7.29745	9.85447	7.44574	-2.40873	2.12775
TNS3	tensin 3	ILMN_1667893	11.4329	9.71773	12.3369	9.92841	-2.40846	0.903955
EVA1A	eva-1 homolog A (C. elegans)	ILMN_1702973	10.1261	8.2318	11.0773	8.67987	-2.39741	0.95114
NMI	N-myc (and STAT) interactor	ILMN_1739541	9.11983	7.86333	10.5144	8.13328	-2.38114	1.3946
CEBPD	CCAAT/enhancer binding protein (C/EBP), delta	ILMN_1782050	9.20119	7.56843	11.3998	9.04815	-2.35168	2.19864
TRIM22	tripartite motif containing 22	ILMN_1779252	7.46824	7.26849	9.60982	7.26004	-2.34978	2.14158
IL36G	interleukin 36, gamma	ILMN_2158713	6.9932	7.11637	11.2465	8.90442	-2.34206	4.25328
FST	follistatin	ILMN_1700081	9.24033	8.76909	10.8603	8.51905	-2.34124	1.61995
CXCL10	chemokine (C-X-C motif) ligand 10	ILMN_1791759	7.2145	7.23303	13.6338	11.313	-2.32076	6.41926
MMP13	matrix metallopeptidase 13 (collagenase 3)	ILMN_1663873	7.28004	7.47922	11.0907	8.79734	-2.29337	3.81067
CSF2	colony stimulating factor 2 (granulocyte-macrophage)	ILMN_1661861	7.14859	6.96836	9.97333	7.6802	-2.29313	2.82474
IFITM1	interferon induced transmembrane protein 1	ILMN_1801246	7.51791	7.56519	9.70815	7.47291	-2.23524	2.19024
NNMT	nicotinamide N-methyltransferase	ILMN_1715508	9.54552	8.14203	10.1741	7.94223	-2.23189	0.628607
TDRD7	tudor domain containing 7	ILMN_1705241	9.11684	9.04222	11.1112	8.88469	-2.22649	1.99433
OAS1	2'-5'-oligoadenylate synthetase 1, 40/46kDa	ILMN_2410826	8.09193	8.15774	10.2805	8.06817	-2.21232	2.18856
FAM46A	family with sequence similarity 46, member A	ILMN_1740466	9.74743	9.19288	10.989	8.78459	-2.20446	1.24162
MX1	myxovirus (influenza virus) resistance 1, interferon-inducible protein p78 (mouse)	ILMN_1662358	7.39409	7.27077	9.48951	7.28791	-2.20159	2.09542
SP110	SP110 nuclear body protein	ILMN_2415144	9.29498	9.03537	11.3236	9.14614	-2.17745	2.02862
MYD88	myeloid differentiation primary response 88	ILMN_1738523	8.14702	7.47568	9.65895	7.48669	-2.17225	1.51192
IFI35	interferon-induced protein 35	ILMN_1745374	9.09562	8.92458	10.8982	8.72914	-2.16902	1.80254
KLF6	Kruppel-like factor 6	ILMN_1737406	10.2239	8.48567	10.3555	8.19774	-2.15776	0.13155
PHF11	PHD finger protein 11	ILMN_2390162	8.83389	7.89942	10.2174	8.07658	-2.14085	1.38354
VEGFC	vascular endothelial growth factor C	ILMN_1701204	9.08756	7.8004	9.96358	7.83447	-2.12912	0.876021
EIF2AK2	eukaryotic translation initiation factor 2-alpha kinase 2	ILMN_1706502	8.65933	8.56822	10.8385	8.7256	-2.11286	2.17913
IFI16	interferon, gamma-inducible protein 16	ILMN_1710937	8.65769	7.97977	9.91161	7.82313	-2.08849	1.25392
IRX3	iroquois homeobox 3	ILMN_1811468	11.8135	9.23244	11.4607	9.37504	-2.08566	-0.352778
GBP2	guanylate binding protein 2, interferon-inducible	ILMN_1774077	8.18145	8.25447	11.157	9.09446	-2.06251	2.97552
ELF1	E74-like factor 1 (ets domain transcription factor)	ILMN_1664010	8.94806	7.79982	9.93423	7.874	-2.06023	0.98617
TRIM21	tripartite motif containing 21	ILMN_1678054	8.09084	7.61002	9.52284	7.50025	-2.02259	1.43199
IFI6	interferon, alpha-inducible protein 6	ILMN_2347798	7.9997	8.45364	10.5775	8.56118	-2.01635	2.57784
PSMB10	proteasome (prosome, macropain) subunit, beta type, 10	ILMN_1683026	10.2122	9.70701	11.3625	9.34633	-2.01616	1.15026
MSC	musculin	ILMN_1741404	7.62947	7.26142	9.32892	7.31524	-2.01368	1.69944
TNFSF13B	tumor necrosis factor (ligand) superfamily, member 13b	ILMN_1758418	7.23761	7.23371	9.26124	7.25077	-2.01047	2.02363
MMP1	matrix metallopeptidase 1 (interstitial collagenase)	ILMN_1726448	7.27179	7.25527	10.6471	8.64855	-1.99857	3.37534
HERC6	HECT and RLD domain containing E3 ubiquitin protein ligase family member 6	ILMN_1654639	8.24264	7.78692	9.73319	7.73945	-1.99374	1.49055
XBP1	X-box binding protein 1	ILMN_2365465	10.5595	9.08345	11.2833	9.30934	-1.97394	0.723815
SP110	SP110 nuclear body protein	ILMN_1731418	9.32594	8.95368	11.245	9.28438	-1.96061	1.91905
GBP1	guanylate binding protein 1, interferon-inducible	ILMN_1701114	9.40717	8.48196	12.8034	10.8445	-1.95886	3.3962
TGIF1	TGFB-induced factor homeobox 1	ILMN_2318638	9.587	8.2907	10.1258	8.17367	-1.95213	0.538803
IFI44L	interferon-induced protein 44-like	ILMN_1723912	7.41191	7.27442	9.22735	7.2756	-1.95175	1.81545
OAS1	2'-5'-oligoadenylate synthetase 1, 40/46kDa	ILMN_1675640	7.54982	7.70638	9.57434	7.62384	-1.9505	2.02452
CFB	complement factor B	ILMN_1774287	7.22665	7.21473	9.19801	7.24882	-1.94919	1.97136
ZC3HAV1	zinc finger CCCH-type, antiviral 1	ILMN_1667068	9.19478	8.78762	10.508	8.58411	-1.92385	1.31318
TNFSF13B	tumor necrosis factor (ligand) superfamily, member 13b	ILMN_2066858	7.28637	7.24054	9.18606	7.27176	-1.9143	1.89968
TRIM5	tripartite motif containing 5	ILMN_1704972	8.29172	7.77995	9.74567	7.83969	-1.90598	1.45394
STAT2	signal transducer and activator of transcription 2, 113kDa	ILMN_1690921	10.1941	10.0308	11.5996	9.70966	-1.88999	1.40557
PLSCR1	phospholipid scramblase 1	ILMN_1745242	7.49313	7.40398	9.28137	7.42172	-1.85965	1.78825
DAB2	Dab, mitogen-responsive phosphoprotein, homolog 2 (Drosophila)	ILMN_1764228	9.6243	8.50177	10.1699	8.31524	-1.8547	0.545637
GBP1	guanylate binding protein 1, interferon-inducible	ILMN_2148785	8.67347	7.93069	11.8384	9.99235	-1.84601	3.16489
SLC25A28	solute carrier family 25 (mitochondrial iron transporter), member 28	ILMN_1790472	8.21574	8.69695	10.4142	8.5809	-1.83332	2.19849
CASP4	caspase 4, apoptosis-related cysteine peptidase	ILMN_1678454	8.82802	8.14357	10.1059	8.27554	-1.83032	1.27784
KLF6	Kruppel-like factor 6	ILMN_1735014	11.1408	9.24095	11.0993	9.30264	-1.7967	-0.0414974
ABHD17C	abhydrolase domain containing 17C	ILMN_1788416	10.2521	9.40825	11.2084	9.41852	-1.78983	0.956211
DDX58	DEAD (Asp-Glu-Ala-Asp) box polypeptide 58	ILMN_1797001	7.29998	7.25128	9.19058	7.41126	-1.77932	1.8906
STAT1	signal transducer and activator of transcription 1, 91kDa	ILMN_1691364	8.98765	9.71631	11.9377	10.1592	-1.77853	2.95009
TRIM8	tripartite motif containing 8	ILMN_1746704	10.1205	8.81636	10.3145	8.54684	-1.76771	0.194063
TRAF3IP2	TRAF3 interacting protein 2	ILMN_1701514	8.38308	7.51013	9.66128	7.91262	-1.74866	1.27821
IL1B	interleukin 1, beta	ILMN_1775501	7.09056	7.04795	9.63309	7.89489	-1.7382	2.54253
PLAUR	plasminogen activator, urokinase receptor	ILMN_2374340	8.93465	8.45478	10.218	8.48069	-1.73729	1.28332
SOD2	superoxide dismutase 2, mitochondrial	ILMN_2406501	7.70177	7.96865	11.537	9.80177	-1.73526	3.83526
IRS1	insulin receptor substrate 1	ILMN_1759232	9.32905	7.87894	9.53112	7.80128	-1.72984	0.202071
SLC11A2	solute carrier family 11 (proton-coupled divalent metal ion transporter), member 2	ILMN_1745034	10.129	8.77048	10.8891	9.16064	-1.72846	0.760093
GCH1	GTP cyclohydrolase 1	ILMN_1812759	7.34846	7.44945	9.69999	7.98688	-1.7131	2.35152
XBP1	X-box binding protein 1	ILMN_1809433	10.7188	9.41017	11.5406	9.84952	-1.69105	0.82181
PBDC1	polysaccharide biosynthesis domain containing 1	ILMN_1768176	9.39758	7.62756	9.3619	7.67702	-1.68488	-0.0356843
ARMCX1	armadillo repeat containing, X-linked 1	ILMN_1788192	9.7664	8.66518	10.1068	8.42248	-1.68433	0.340412
C15orf48	chromosome 15 open reading frame 48	ILMN_1805410	8.57495	8.65177	11.5179	9.86131	-1.65659	2.94295
DDX60	DEAD (Asp-Glu-Ala-Asp) box polypeptide 60	ILMN_1795181	7.62258	7.38265	9.07353	7.41933	-1.6542	1.45096
MAFB	v-maf avian musculoaponeurotic fibrosarcoma oncogene homolog B	ILMN_1764709	11.5671	9.36914	10.7425	9.09213	-1.65041	-0.824565
TMEM87A	transmembrane protein 87A	ILMN_1716816	10.7277	9.47555	10.954	9.30373	-1.6503	0.226347
ELF4	E74-like factor 4 (ets domain transcription factor)	ILMN_1652082	8.75551	7.64814	9.33688	7.68845	-1.64842	0.58137
PLEKHA4	pleckstrin homology domain containing, family A (phosphoinositide binding specific) member 4	ILMN_1755173	7.65606	7.52915	9.15456	7.50886	-1.6457	1.4985
OAS3	2'-5'-oligoadenylate synthetase 3, 100kDa	ILMN_1745397	7.34336	7.39873	9.1785	7.5391	-1.6394	1.83514
CTHRC1	collagen triple helix repeat containing 1	ILMN_1725090	10.1668	8.18138	9.81309	8.17625	-1.63684	-0.353731
UBE2L6	ubiquitin-conjugating enzyme E2L 6	ILMN_1769520	9.78796	9.93515	11.4293	9.80815	-1.62112	1.6413
PARP12	poly (ADP-ribose) polymerase family, member 12	ILMN_1718558	7.62667	7.35211	8.99408	7.37657	-1.61751	1.36741
TRIML2	tripartite motif family-like 2	ILMN_1666893	8.62276	7.56556	9.20546	7.58935	-1.61611	0.582696
ZC3HAV1	zinc finger CCCH-type, antiviral 1	ILMN_1729973	7.35605	7.2342	8.95171	7.36255	-1.58916	1.59566
IFIT1	interferon-induced protein with tetratricopeptide repeats 1	ILMN_1699331	7.20925	7.24452	8.86199	7.27803	-1.58396	1.65275
MLKL	mixed lineage kinase domain-like	ILMN_1667825	7.38804	7.25188	8.86247	7.27973	-1.58274	1.47443
PPAP2B	phosphatidic acid phosphatase type 2B	ILMN_2408683	7.96772	7.58479	9.7472	8.1766	-1.5706	1.77948
PPM1K	protein phosphatase, Mg2+/Mn2+ dependent, 1K	ILMN_2070044	7.58491	7.676	9.30565	7.7363	-1.56935	1.72074
DDIT4	DNA-damage-inducible transcript 4	ILMN_1661599	10.434	9.49977	10.925	9.36607	-1.55889	0.49094
PPAP2B	phosphatidic acid phosphatase type 2B	ILMN_2388800	9.0809	8.56188	11.0878	9.53102	-1.55679	2.00691
PTPN12	protein tyrosine phosphatase, non-receptor type 12	ILMN_2222074	9.59437	8.28269	9.95509	8.41249	-1.54261	0.360719
FBXO32	F-box protein 32	ILMN_1703955	11.2406	10.6647	12.4267	10.8921	-1.53452	1.18606
WISP1	WNT1 inducible signaling pathway protein 1	ILMN_1713499	8.50027	7.75696	9.6037	8.07349	-1.5302	1.10343
LTB	lymphotoxin beta (TNF superfamily, member 3)	ILMN_2376205	6.96049	7.1741	8.82545	7.29894	-1.52651	1.86495
BAZ1A	bromodomain adjacent to zinc finger domain, 1A	ILMN_1742230	8.85463	8.50357	9.94296	8.41726	-1.52569	1.08833
RAB27B	RAB27B, member RAS oncogene family	ILMN_1837428	9.58606	9.02881	11.0102	9.48878	-1.52143	1.42415
MMP10	matrix metallopeptidase 10 (stromelysin 2)	ILMN_1741847	8.20463	7.96218	11.1677	9.65479	-1.51294	2.9631
LAP3	leucine aminopeptidase 3	ILMN_1683792	9.21713	9.71378	11.3451	9.83832	-1.50678	2.12798
HLA-B	major histocompatibility complex, class I, B	ILMN_1778401	8.91452	9.00452	10.347	8.84131	-1.50571	1.43251
SH3GLB1	SH3-domain GRB2-like endophilin B1	ILMN_1766045	10.7496	9.94744	11.65	10.1447	-1.5054	0.900461
STAT1	signal transducer and activator of transcription 1, 91kDa	ILMN_1777325	9.81102	10.3148	12.2604	10.7712	-1.48922	2.4494
STAT1	signal transducer and activator of transcription 1, 91kDa	ILMN_1690105	8.32751	8.82177	10.7333	9.24869	-1.48464	2.40582
DAB2	Dab, mitogen-responsive phosphoprotein, homolog 2 (Drosophila)	ILMN_2128428	9.41728	8.60743	9.86442	8.38986	-1.47456	0.447138
NFIB	nuclear factor I/B	ILMN_1778991	9.35571	8.71254	9.70433	8.23355	-1.47077	0.348622
WARS	tryptophanyl-tRNA synthetase	ILMN_2337655	9.10167	9.44801	10.7496	9.28095	-1.46865	1.64793
STC2	stanniocalcin 2	ILMN_1691884	9.60045	8.52232	9.84956	8.38291	-1.46664	0.249113
CXCL11	chemokine (C-X-C motif) ligand 11	ILMN_2067890	7.16307	7.23027	8.79358	7.32908	-1.4645	1.63051
BCL2L13	BCL2-like 13 (apoptosis facilitator)	ILMN_2181445	10.2774	9.76123	11.1326	9.67289	-1.45968	0.855118
CDH11	cadherin 11, type 2, OB-cadherin (osteoblast)	ILMN_1672611	10.7479	9.80665	11.2419	9.79076	-1.45114	0.493977
OAS1	2'-5'-oligoadenylate synthetase 1, 40/46kDa	ILMN_1658247	7.4437	7.60281	9.09973	7.6558	-1.44393	1.65602
MRGPRX3	MAS-related GPR, member X3	ILMN_1773546	7.22627	7.19499	9.12847	7.68614	-1.44233	1.9022
IL1RN	interleukin 1 receptor antagonist	ILMN_1774874	7.24196	7.22015	8.68737	7.24815	-1.43923	1.44541
NINJ1	ninjurin 1	ILMN_1815086	8.37581	8.54948	10.9989	9.56367	-1.43527	2.62313
SRSF4	serine/arginine-rich splicing factor 4	ILMN_2175075	9.98896	8.71982	9.90608	8.47762	-1.42846	-0.0828854
KBTBD2	kelch repeat and BTB (POZ) domain containing 2	ILMN_1784540	9.20257	8.15471	9.48076	8.06271	-1.41805	0.278188
CEACAM1	carcinoembryonic antigen-related cell adhesion molecule 1 (biliary glycoprotein)	ILMN_1716815	7.34831	7.24347	8.71313	7.2961	-1.41703	1.36482
SERPINB8	serpin peptidase inhibitor, clade B (ovalbumin), member 8	ILMN_2397028	8.13557	7.40497	9.227	7.81155	-1.41546	1.09143
DSE	dermatan sulfate epimerase	ILMN_1706498	10.0196	9.73712	11.4168	10.0058	-1.41105	1.39718
UBE2L6	ubiquitin-conjugating enzyme E2L 6	ILMN_1703108	8.18021	8.28631	9.48169	8.07308	-1.40862	1.30148
PARP8	poly (ADP-ribose) polymerase family, member 8	ILMN_1806651	8.67322	7.87396	9.08126	7.67678	-1.40448	0.408037
TNFRSF12A	tumor necrosis factor receptor superfamily, member 12A	ILMN_1689004	10.352	8.78396	10.3746	8.97121	-1.40334	0.0225633
SLC15A3	solute carrier family 15 (oligopeptide transporter), member 3	ILMN_2085862	7.28271	7.24893	8.69944	7.29786	-1.40158	1.41673
NSMAF	neutral sphingomyelinase (N-SMase) activation associated factor	ILMN_1716596	9.30509	8.42706	9.7807	8.38564	-1.39505	0.475608
PARP14	poly (ADP-ribose) polymerase family, member 14	ILMN_1691731	7.50265	7.38198	8.89028	7.49677	-1.39351	1.38762
BCL2L1	BCL2-like 1	ILMN_1654118	11.2668	9.75265	10.8459	9.4551	-1.39082	-0.42085
TMEM62	transmembrane protein 62	ILMN_1745807	8.40613	8.11429	9.43087	8.04044	-1.39043	1.02474
GOLPH3	golgi phosphoprotein 3 (coat-protein)	ILMN_1708841	10.1271	9.23283	10.4808	9.09279	-1.38804	0.353761
WARS	tryptophanyl-tRNA synthetase	ILMN_1727271	8.76697	9.02532	10.4561	9.06861	-1.38746	1.6891
ZC3HAV1	zinc finger CCCH-type, antiviral 1	ILMN_1724837	7.50792	7.3485	8.81287	7.42693	-1.38594	1.30495
HES4	hairy and enhancer of split 4 (Drosophila)	ILMN_1653466	8.43662	8.51427	10.0192	8.63529	-1.3839	1.58257
CPEB2	cytoplasmic polyadenylation element binding protein 2	ILMN_2375484	8.89651	7.55903	8.88443	7.50209	-1.38234	-0.0120853
OGFR	opioid growth factor receptor	ILMN_1728224	8.07031	7.73855	9.20746	7.82588	-1.38158	1.13715
AK4	adenylate kinase 4	ILMN_1843198	8.7439	8.43875	9.70422	8.32687	-1.37735	0.960317
OAS2	2'-5'-oligoadenylate synthetase 2, 69/71kDa	ILMN_2248970	7.17789	7.03856	8.50216	7.12812	-1.37404	1.32427
TMEM173	transmembrane protein 173	ILMN_2145116	10.1133	9.10153	10.3672	8.99358	-1.37362	0.253955
SOD2	superoxide dismutase 2, mitochondrial	ILMN_2336781	9.94599	10.4496	14.1173	12.7465	-1.37084	4.17132
TM4SF1	transmembrane 4 L six family member 1	ILMN_1770338	12.9718	11.4077	12.9157	11.545	-1.37079	-0.0560633
CMTM3	CKLF-like MARVEL transmembrane domain containing 3	ILMN_1705442	10.3923	8.9341	9.96328	8.59338	-1.3699	-0.429031
PARP4	poly (ADP-ribose) polymerase family, member 4	ILMN_1776464	9.78378	9.20969	10.2722	8.90841	-1.36383	0.488462
TNFSF10	tumor necrosis factor (ligand) superfamily, member 10	ILMN_1801307	7.16907	7.08761	8.40211	7.03969	-1.36242	1.23303
SERPINB8	serpin peptidase inhibitor, clade B (ovalbumin), member 8	ILMN_1718960	8.10956	7.39018	9.04565	7.69268	-1.35297	0.936087
NBN	nibrin	ILMN_1734833	8.96914	8.02361	9.55557	8.2077	-1.34788	0.586439
NRP1	neuropilin 1	ILMN_1699574	10.3454	9.21654	10.4688	9.12351	-1.34527	0.123354
ARMCX1	armadillo repeat containing, X-linked 1	ILMN_2180677	8.269	7.49054	8.81118	7.46933	-1.34185	0.542184
PAPPA	pregnancy-associated plasma protein A, pappalysin 1	ILMN_1721770	8.34988	7.39938	8.89985	7.55892	-1.34092	0.549962
DUSP19	dual specificity phosphatase 19	ILMN_1722492	9.88841	10.1474	11.1823	9.84286	-1.33943	1.29388
TGIF1	TGFB-induced factor homeobox 1	ILMN_2318643	9.00864	7.82858	9.1805	7.84289	-1.33761	0.171866
TRIP6	thyroid hormone receptor interactor 6	ILMN_1713990	11.42	9.90832	10.745	9.4102	-1.33478	-0.675003
ADAP1	ArfGAP with dual PH domains 1	ILMN_2047511	7.40864	7.49654	9.0942	7.75945	-1.33475	1.68556
SPOP	speckle-type POZ protein	ILMN_2397024	9.714	8.607	9.75805	8.4245	-1.33356	0.0440575
IL24	interleukin 24	ILMN_1774685	7.26381	7.23271	9.20241	7.87451	-1.3279	1.9386
NAMPT	nicotinamide phosphoribosyltransferase	ILMN_1753111	8.1909	8.07114	9.70521	8.38055	-1.32466	1.51431
PSMB8	proteasome (prosome, macropain) subunit, beta type, 8	ILMN_2390299	8.07946	7.96148	9.19165	7.86732	-1.32433	1.11219
NFIB	nuclear factor I/B	ILMN_1848552	9.55219	8.58409	9.80322	8.48007	-1.32315	0.251021
KRT80	keratin 80	ILMN_1705814	9.86744	8.23656	9.65686	8.33947	-1.31738	-0.210584
RIN2	Ras and Rab interactor 2	ILMN_1769546	10.7605	8.91312	10.0526	8.73633	-1.31624	-0.707878
CSNK1D	casein kinase 1, delta	ILMN_2286870	8.96414	7.94582	9.12036	7.80751	-1.31285	0.156219
PTPN12	protein tyrosine phosphatase, non-receptor type 12	ILMN_1695509	9.43767	8.33978	9.7773	8.46826	-1.30904	0.339632
IL18BP	interleukin 18 binding protein	ILMN_2334296	7.27006	7.25911	8.54121	7.23287	-1.30835	1.27115
NA	NA	ILMN_1691341	7.96824	7.43023	9.02356	7.71676	-1.30679	1.05532
ZFP91	ZFP91 zinc finger protein	ILMN_1665423	10.2835	9.22318	10.4433	9.14133	-1.302	0.159877
STAG2	stromal antigen 2	ILMN_1782609	9.98521	8.80436	10.0217	8.72512	-1.29661	0.036528
IRF1	interferon regulatory factor 1	ILMN_1708375	8.30358	7.8111	10.2687	8.9781	-1.29058	1.9651
H2AFY2	H2A histone family, member Y2	ILMN_1705570	8.37569	7.47106	8.93056	7.6421	-1.28846	0.554872
PATL1	protein associated with topoisomerase II homolog 1 (yeast)	ILMN_1680782	9.84319	9.29542	10.2944	9.00758	-1.28687	0.451261
HCFC1	host cell factor C1 (VP16-accessory protein)	ILMN_1732705	9.82986	8.68449	9.88909	8.61077	-1.27832	0.0592233
SLC43A3	solute carrier family 43, member 3	ILMN_2330307	7.94654	7.45145	9.12785	7.84987	-1.27798	1.18131
MARCKS	myristoylated alanine-rich protein kinase C substrate	ILMN_1807042	10.402	9.66001	10.9107	9.6391	-1.27156	0.508697
UBE2Z	ubiquitin-conjugating enzyme E2Z	ILMN_1692168	9.1098	8.42496	9.91312	8.64633	-1.26679	0.80332
SHISA2	shisa family member 2	ILMN_1760412	11.1173	9.81215	10.7967	9.5305	-1.26623	-0.320622
ATF5	activating transcription factor 5	ILMN_1669113	8.30322	7.56902	8.98446	7.71917	-1.2653	0.681246
ACSL4	acyl-CoA synthetase long-chain family member 4	ILMN_1683598	10.0344	9.95455	11.3039	10.0476	-1.25629	1.26955
DAZAP2	DAZ associated protein 2	ILMN_1718988	11.4806	9.91266	11.4541	10.2028	-1.25131	-0.0264539
ITPRIP	inositol 1,4,5-trisphosphate receptor interacting protein	ILMN_1805192	8.93602	8.90614	10.4055	9.15595	-1.24957	1.4695
FNIP2	folliculin interacting protein 2	ILMN_1819783	9.85609	8.21299	9.59039	8.34375	-1.24664	-0.265701
CXCR4	chemokine (C-X-C motif) receptor 4	ILMN_1801584	8.51788	8.82495	9.99944	8.75405	-1.24538	1.48155
ZEB2	zinc finger E-box binding homeobox 2	ILMN_1688698	7.88171	7.2451	8.7361	7.49184	-1.24426	0.854393
UBE2E1	ubiquitin-conjugating enzyme E2E 1	ILMN_2371685	8.60348	8.09405	9.37009	8.12588	-1.24421	0.766607
YAP1	Yes-associated protein 1	ILMN_1709479	9.96353	8.91072	9.99544	8.7541	-1.24134	0.0319125
DENND5A	DENN/MADD domain containing 5A	ILMN_1785356	9.50307	9.78174	11.1074	9.87168	-1.23575	1.60436
ARNT2	aryl-hydrocarbon receptor nuclear translocator 2	ILMN_1718046	8.31574	7.30027	8.6856	7.45054	-1.23506	0.369869
RFTN1	raftlin, lipid raft linker 1	ILMN_1800787	9.753	9.44233	10.8324	9.59799	-1.23436	1.07935
CCND1	cyclin D1	ILMN_1688480	11.4708	10.4388	12.1186	10.8844	-1.23415	0.647799
CDV3	CDV3 homolog (mouse)	ILMN_1673788	10.3993	9.99603	11.5952	10.3641	-1.2311	1.19591
DACT1	dishevelled-binding antagonist of beta-catenin 1	ILMN_1801068	8.60513	7.57267	8.73937	7.51136	-1.22801	0.13424
C1QTNF1	C1q and tumor necrosis factor related protein 1	ILMN_2380237	8.40279	8.36588	9.76364	8.55657	-1.20707	1.36084
RBM23	RNA binding motif protein 23	ILMN_2363106	9.89131	8.57375	9.70831	8.50135	-1.20697	-0.182997
TFG	TRK-fused gene	ILMN_2341815	11.805	10.8008	11.9812	10.7746	-1.20663	0.176157
ADAR	adenosine deaminase, RNA-specific	ILMN_1776777	9.53766	9.34359	10.7632	9.55742	-1.2058	1.22556
SPSB1	splA/ryanodine receptor domain and SOCS box containing 1	ILMN_1714170	8.92207	8.3255	9.93653	8.7329	-1.20362	1.01446
TNIP1	TNFAIP3 interacting protein 1	ILMN_1703650	8.21894	7.73192	9.26295	8.06067	-1.20228	1.04401
IFITM3	interferon induced transmembrane protein 3	ILMN_1805750	11.569	11.4111	12.4705	11.2718	-1.19865	0.901513
NA	NA	ILMN_1677402	7.59062	8.01913	11.2313	10.0387	-1.19259	3.64065
NAMPT	nicotinamide phosphoribosyltransferase	ILMN_1653871	8.10112	8.32143	10.0613	8.87346	-1.18785	1.96019
SAA1	serum amyloid A1	ILMN_2304512	7.27074	7.24367	8.95343	7.76575	-1.18768	1.68269
RGS4	regulator of G-protein signaling 4	ILMN_1758067	11.579	9.81235	11.0947	9.91182	-1.18284	-0.484313
TFG	TRK-fused gene	ILMN_1812474	10.3973	9.6787	10.7212	9.54469	-1.1765	0.323925
PUF60	poly-U binding splicing factor 60KDa	ILMN_1779404	9.98299	8.83615	9.85884	8.68546	-1.17338	-0.12415
OGFRL1	opioid growth factor receptor-like 1	ILMN_2095759	8.18304	7.66973	9.1347	7.96263	-1.17208	0.951665
CSAG3	CSAG family, member 3	ILMN_2043126	7.55447	7.65992	8.8665	7.69799	-1.16851	1.31202
SPATS2L	spermatogenesis associated, serine-rich 2-like	ILMN_1683678	11.2658	10.1546	11.3876	10.2201	-1.16756	0.121824
PSMB9	proteasome (prosome, macropain) subunit, beta type, 9	ILMN_2376108	7.41405	7.53014	8.70431	7.53864	-1.16567	1.29027
FOXC1	forkhead box C1	ILMN_1738401	8.52586	7.80499	8.96447	7.79919	-1.16529	0.43861
WTAP	Wilms tumor 1 associated protein	ILMN_1748904	8.43869	8.30138	10.3058	9.14459	-1.16117	1.86707
ZMYM6	zinc finger, MYM-type 6	ILMN_1657632	9.39951	8.74078	9.69057	8.53108	-1.15949	0.291064
STX4	syntaxin 4	ILMN_1680313	9.05232	8.41503	9.3061	8.1502	-1.15591	0.253786
UBE2E1	ubiquitin-conjugating enzyme E2E 1	ILMN_1806778	11.7782	11.173	12.5687	11.4135	-1.15518	0.79045
BCL3	B-cell CLL/lymphoma 3	ILMN_1710514	8.13435	7.31203	8.68019	7.5278	-1.15239	0.545837
TRIB3	tribbles homolog 3 (Drosophila)	ILMN_1787815	9.1645	8.00792	9.0445	7.89296	-1.15154	-0.119997
NCOA7	nuclear receptor coactivator 7	ILMN_1687768	7.94918	8.6365	9.95564	8.80487	-1.15077	2.00645
RBMS1	RNA binding motif, single stranded interacting protein 1	ILMN_2358540	9.07908	8.24439	9.43393	8.28697	-1.14696	0.354855
BCAR3	breast cancer anti-estrogen resistance 3	ILMN_1763638	9.80228	8.58252	9.63688	8.49521	-1.14166	-0.165398
NA	NA	ILMN_1680965	7.21087	7.21137	9.20467	8.06458	-1.14009	1.9938
DNAJB9	DnaJ (Hsp40) homolog, subfamily B, member 9	ILMN_1773742	8.83723	8.78611	10.0591	8.92075	-1.13835	1.22188
EMG1	EMG1 N1-specific pseudouridine methyltransferase	ILMN_1797074	9.27392	8.37665	9.42693	8.29053	-1.1364	0.153012
PI4K2B	phosphatidylinositol 4-kinase type 2 beta	ILMN_1815134	8.67773	8.67923	10.0224	8.88765	-1.13473	1.34465
ADM	adrenomedullin	ILMN_1708934	8.30381	8.19284	9.41499	8.28039	-1.1346	1.11119
CDC25B	cell division cycle 25B	ILMN_2338323	10.4404	9.90267	10.9002	9.76999	-1.13024	0.45982
C1R	complement component 1, r subcomponent	ILMN_1677198	8.08034	8.06175	9.28452	8.15519	-1.12933	1.20419
PLAUR	plasminogen activator, urokinase receptor	ILMN_2408543	7.98125	7.76193	8.90465	7.778	-1.12665	0.923408
PDE5A	phosphodiesterase 5A, cGMP-specific	ILMN_1810836	11.6464	9.28542	9.82585	8.7003	-1.12555	-1.8205
TRIM69	tripartite motif containing 69	ILMN_1845037	8.25986	7.94358	8.94741	7.82213	-1.12528	0.687546
SCG5	secretogranin V (7B2 protein)	ILMN_2065773	10.0993	9.07554	10.2177	9.09342	-1.12424	0.118348
KANK1	KN motif and ankyrin repeat domains 1	ILMN_1773427	8.94918	7.87287	8.9166	7.79508	-1.12152	-0.0325765
GBP1P1	guanylate binding protein 1, interferon-inducible pseudogene 1	ILMN_1782487	7.25319	7.22966	8.53288	7.41201	-1.12087	1.27969
PSMD7	proteasome (prosome, macropain) 26S subunit, non-ATPase, 7	ILMN_1776173	10.5461	9.34577	10.505	9.38569	-1.11935	-0.041105
JAK2	Janus kinase 2	ILMN_1683178	7.68096	7.51685	8.69819	7.57979	-1.1184	1.01723
MEPCE	methylphosphate capping enzyme	ILMN_2180827	9.07696	7.92963	8.79226	7.67842	-1.11384	-0.284696
GBE1	glucan (1,4-alpha-), branching enzyme 1	ILMN_1789702	9.99054	9.48876	10.5592	9.44675	-1.11244	0.568645
NA	NA	ILMN_1875342	7.86732	7.74747	8.71947	7.61503	-1.10444	0.852151
VEZF1	vascular endothelial zinc finger 1	ILMN_1705310	9.87201	9.02099	9.88534	8.78246	-1.10288	0.013327
PCBP1	poly(rC) binding protein 1	ILMN_1673215	11.607	10.6857	11.486	10.3955	-1.09044	-0.121014
LMO2	LIM domain only 2 (rhombotin-like 1)	ILMN_1800078	7.47569	7.41609	8.65268	7.56531	-1.08737	1.17699
PARP9	poly (ADP-ribose) polymerase family, member 9	ILMN_2053527	7.36967	7.26081	8.41947	7.33574	-1.08374	1.0498
PPP3CC	protein phosphatase 3, catalytic subunit, gamma isozyme	ILMN_1690546	8.34519	7.97883	9.1339	8.05165	-1.08226	0.788715
NUAK1	NUAK family, SNF1-like kinase, 1	ILMN_1689318	9.97417	8.43787	9.33426	8.2548	-1.07946	-0.639912
UBXN4	UBX domain protein 4	ILMN_1781097	10.3723	9.9094	10.4842	9.40588	-1.07834	0.111924
BHLHE40	basic helix-loop-helix family, member e40	ILMN_1768534	11.0512	9.75355	11.2441	10.1665	-1.07766	0.192967
ZC3H12A	zinc finger CCCH-type containing 12A	ILMN_1672295	7.55754	7.47292	10.3292	9.25333	-1.07591	2.7717
DEFB4A	defensin, beta 4A	ILMN_2048043	7.11915	7.16816	9.32511	8.24922	-1.07589	2.20596
NUPR1	nuclear protein, transcriptional regulator, 1	ILMN_2404688	8.93248	8.35654	8.87302	7.80079	-1.07223	-0.0594584
NUMB	numb homolog (Drosophila)	ILMN_2331266	9.41694	9.16104	10.3821	9.30996	-1.07209	0.96511
CLIC1	chloride intracellular channel 1	ILMN_1756982	12.5636	11.5807	12.8445	11.7741	-1.07037	0.280864
LOX	lysyl oxidase	ILMN_1695880	9.44954	9.24145	10.2715	9.20112	-1.07036	0.821946
HOXB2	homeobox B2	ILMN_1810274	8.47303	7.23076	8.33743	7.27141	-1.06601	-0.1356
C1R	complement component 1, r subcomponent	ILMN_1764109	8.03928	7.90644	9.14773	8.08219	-1.06554	1.10844
TMED5	transmembrane emp24 protein transport domain containing 5	ILMN_1803279	9.85656	9.65808	10.657	9.5915	-1.06547	0.800412
CEACAM1	carcinoembryonic antigen-related cell adhesion molecule 1 (biliary glycoprotein)	ILMN_2371724	7.45678	7.39636	8.4745	7.40993	-1.06458	1.01773
UBE2J1	ubiquitin-conjugating enzyme E2, J1	ILMN_1713759	8.87039	8.15216	9.08733	8.02483	-1.06251	0.216946
FAM160B1	family with sequence similarity 160, member B1	ILMN_1752927	9.30003	8.05081	8.97801	7.91564	-1.06237	-0.322013
RTP4	receptor (chemosensory) transporter protein 4	ILMN_2173975	7.20182	7.17877	8.17455	7.11239	-1.06216	0.972733
WTAP	Wilms tumor 1 associated protein	ILMN_1734544	7.68954	7.77713	9.05102	7.98997	-1.06104	1.36148
RBM23	RNA binding motif protein 23	ILMN_1780756	9.08902	7.99763	9.0301	7.97522	-1.05489	-0.0589199
UGP2	UDP-glucose pyrophosphorylase 2	ILMN_2389151	11.1872	10.361	11.3685	10.3138	-1.05463	0.181273
HSPB3	heat shock 27kDa protein 3	ILMN_1720710	10.1546	9.04332	9.82023	8.76856	-1.05167	-0.334372
DNAJA1	DnaJ (Hsp40) homolog, subfamily A, member 1	ILMN_1672496	11.702	11.7033	13.078	12.0285	-1.04948	1.37599
FOSL1	FOS-like antigen 1	ILMN_1771841	8.17418	7.36473	8.6548	7.60745	-1.04735	0.480616
IL4I1	interleukin 4 induced 1	ILMN_1659960	7.25343	7.22425	8.30047	7.2532	-1.04728	1.04705
TRIM56	tripartite motif containing 56	ILMN_1666376	7.73544	7.54946	8.55671	7.51035	-1.04636	0.821267
DCTD	dCMP deaminase	ILMN_1802456	10.1269	9.33906	10.152	9.10653	-1.04547	0.0251395
BATF2	basic leucine zipper transcription factor, ATF-like 2	ILMN_1690241	7.21691	7.24075	8.35802	7.31504	-1.04298	1.14111
CDV3	CDV3 homolog (mouse)	ILMN_1810977	10.5874	9.82568	11.2368	10.1958	-1.04098	0.649372
MSANTD3	Myb/SANT-like DNA-binding domain containing 3	ILMN_1714278	9.49343	8.52938	9.71635	8.67585	-1.0405	0.222923
PPP1R15A	protein phosphatase 1, regulatory subunit 15A	ILMN_1659936	9.97499	9.1586	10.6181	9.57783	-1.04032	0.64315
SP110	SP110 nuclear body protein	ILMN_1813455	7.38706	7.32	8.45945	7.41945	-1.04	1.07239
OASL	2'-5'-oligoadenylate synthetase-like	ILMN_1681721	6.98591	7.22333	8.27293	7.23653	-1.0364	1.28702
GPR180	G protein-coupled receptor 180	ILMN_1738712	8.16888	8.47431	9.44612	8.41238	-1.03374	1.27724
RASGRP3	RAS guanyl releasing protein 3 (calcium and DAG-regulated)	ILMN_1727045	7.24656	7.22214	8.14208	7.1116	-1.03048	0.895515
APOBEC3F	apolipoprotein B mRNA editing enzyme, catalytic polypeptide-like 3F	ILMN_2296950	8.02644	7.55309	8.64996	7.62222	-1.02774	0.623518
ADAR	adenosine deaminase, RNA-specific	ILMN_2320964	8.54107	8.61034	9.6022	8.57658	-1.02562	1.06113
TRADD	TNFRSF1A-associated via death domain	ILMN_1765851	7.96952	7.95851	8.57261	7.54884	-1.02376	0.603089
ANKFY1	ankyrin repeat and FYVE domain containing 1	ILMN_1794470	8.11362	8.09521	8.77488	7.75139	-1.02348	0.661262
INTS6	integrator complex subunit 6	ILMN_1655557	8.64799	7.77099	8.78134	7.75844	-1.02291	0.133354
CSNK1D	casein kinase 1, delta	ILMN_1720708	9.12194	7.97707	8.99921	7.97828	-1.02093	-0.122729
NA	NA	ILMN_1900110	8.00901	7.24281	8.26486	7.24502	-1.01984	0.255847
WDFY1	WD repeat and FYVE domain containing 1	ILMN_1676448	10.0285	9.19778	10.2077	9.18907	-1.01862	0.179155
MYC	v-myc avian myelocytomatosis viral oncogene homolog	ILMN_1680618	8.92214	7.85686	9.29546	8.27786	-1.0176	0.373318
IFITM2	interferon induced transmembrane protein 2	ILMN_1673352	11.1521	11.0231	11.7811	10.7653	-1.01578	0.62904
CCDC109B	coiled-coil domain containing 109B	ILMN_1801766	10.4203	10.3598	11.1586	10.1429	-1.01569	0.73832
PRR16	proline rich 16	ILMN_1709153	8.57788	7.9715	8.86504	7.85097	-1.01406	0.287152
PANX1	pannexin 1	ILMN_1697817	7.75566	7.64242	8.85178	7.83851	-1.01328	1.09612
C15orf52	chromosome 15 open reading frame 52	ILMN_1775330	9.31087	7.72388	8.82596	7.81538	-1.01058	-0.484913
DHX58	DEXH (Asp-Glu-X-His) box polypeptide 58	ILMN_1678422	7.2772	7.20132	8.21063	7.20028	-1.01035	0.933439
RNF19B	ring finger protein 19B	ILMN_1682081	8.13127	8.11025	9.09365	8.08503	-1.00862	0.962381
CREBBP	CREB binding protein	ILMN_1809583	9.25652	8.19874	9.04243	8.03576	-1.00667	-0.214087
PRDM1	PR domain containing 1, with ZNF domain	ILMN_1655077	7.34915	7.23338	8.31123	7.30465	-1.00658	0.962078
REPIN1	replication initiator 1	ILMN_2404385	9.56147	8.92454	9.77628	8.77105	-1.00523	0.214809
SP100	SP100 nuclear antigen	ILMN_2390586	7.9406	7.37528	8.53785	7.53268	-1.00517	0.597244
IRAK2	interleukin-1 receptor-associated kinase 2	ILMN_1745964	7.50205	7.86262	9.74936	8.74835	-1.00102	2.24731
ZBED1	zinc finger, BED-type containing 1	ILMN_1694466	9.29697	8.29028	9.22308	8.22426	-0.998814	-0.0738882
TOR1AIP1	torsin A interacting protein 1	ILMN_1729318	9.60752	9.14523	10.371	9.37605	-0.994991	0.763515
EIF5	eukaryotic translation initiation factor 5	ILMN_1815733	9.13426	8.77698	9.84022	8.84728	-0.992942	0.705964
TRIM5	tripartite motif containing 5	ILMN_2404665	7.44692	7.40351	8.34429	7.35199	-0.992296	0.897373
YEATS2	YEATS domain containing 2	ILMN_1676899	8.37466	8.36544	9.07031	8.07877	-0.991548	0.695652
CD58	CD58 molecule	ILMN_2147517	10.0352	9.00404	10.1876	9.19733	-0.990223	0.152326
ZNF281	zinc finger protein 281	ILMN_1683127	9.99286	8.6558	9.63527	8.6476	-0.987664	-0.357589
SMAGP	small cell adhesion glycoprotein	ILMN_1804415	8.94195	8.17863	8.90377	7.91838	-0.985388	-0.0381822
FLOT1	flotillin 1	ILMN_1661439	10.1766	10.1757	11.2713	10.2865	-0.984811	1.0947
C1S	complement component 1, s subcomponent	ILMN_1781626	8.57878	8.4028	9.49222	8.5094	-0.982819	0.913439
CLMP	CXADR-like membrane protein	ILMN_1656248	8.52318	7.59932	8.6069	7.628	-0.978903	0.0837226
AK4	adenylate kinase 4	ILMN_2338038	8.49503	8.15079	9.20385	8.22626	-0.977593	0.708822
KIAA0368	KIAA0368	ILMN_1847822	9.19201	8.24249	9.13858	8.16209	-0.976486	-0.0534341
LTBR	lymphotoxin beta receptor (TNFR superfamily, member 3)	ILMN_1667476	10.2921	9.30516	10.1247	9.14847	-0.976237	-0.16743
RBMS1	RNA binding motif, single stranded interacting protein 1	ILMN_1666444	9.35307	8.84546	9.5748	8.599	-0.975795	0.22173
CMTM3	CKLF-like MARVEL transmembrane domain containing 3	ILMN_2370208	8.66492	7.74227	8.43028	7.45641	-0.97387	-0.234643
TEAD2	TEA domain family member 2	ILMN_1682781	9.11418	8.43683	9.13427	8.16774	-0.966523	0.020087
NUP62	nucleoporin 62kDa	ILMN_1738681	10.59	9.67024	10.8311	9.86512	-0.965928	0.241035
GBP6	guanylate binding protein family, member 6	ILMN_1756953	7.21683	7.12335	8.19168	7.23018	-0.961498	0.974851
KCTD14	potassium channel tetramerization domain containing 14	ILMN_1731044	8.24328	7.67792	8.73949	7.786	-0.953493	0.496207
ARHGEF2	Rho/Rac guanine nucleotide exchange factor (GEF) 2	ILMN_1703477	9.94756	9.31672	10.1542	9.20134	-0.952813	0.206593
CD58	CD58 molecule	ILMN_1785268	9.78299	8.91389	10.078	9.12648	-0.95154	0.295028
POLR2A	polymerase (RNA) II (DNA directed) polypeptide A, 220kDa	ILMN_1782385	9.77543	8.95543	9.63777	8.68708	-0.950683	-0.137664
GIMAP2	GTPase, IMAP family member 2	ILMN_2135272	7.41812	7.22314	8.20157	7.25308	-0.948488	0.783455
PDPN	podoplanin	ILMN_1670490	7.98797	7.88063	8.90221	7.95381	-0.948401	0.914243
CHI3L2	chitinase 3-like 2	ILMN_2326273	7.25022	7.23036	8.20578	7.26008	-0.945703	0.955559
MANBAL	mannosidase, beta A, lysosomal-like	ILMN_1673944	10.2422	9.42637	10.1186	9.17329	-0.945342	-0.123544
TAP2	transporter 2, ATP-binding cassette, sub-family B (MDR/TAP)	ILMN_1777565	7.75187	8.08058	9.24899	8.30704	-0.941956	1.49712
IL36B	interleukin 36, beta	ILMN_1799519	8.55039	8.28265	9.16517	8.22753	-0.937643	0.614778
SERTAD1	SERTA domain containing 1	ILMN_1794017	8.52367	8.46611	9.13099	8.19442	-0.936568	0.607319
TAX1BP3	Tax1 (human T-cell leukemia virus type I) binding protein 3	ILMN_1803392	10.4292	10.0715	10.3819	9.44662	-0.935265	-0.0473151
TNFRSF14	tumor necrosis factor receptor superfamily, member 14	ILMN_1697409	7.72397	7.38463	8.25878	7.32386	-0.934915	0.534805
RBM7	RNA binding motif protein 7	ILMN_2183331	8.58832	7.79498	8.84029	7.90563	-0.934655	0.251964
APOBEC3F	apolipoprotein B mRNA editing enzyme, catalytic polypeptide-like 3F	ILMN_1710726	7.50993	7.3526	8.37753	7.44308	-0.934442	0.867598
XRN1	5'-3' exoribonuclease 1	ILMN_1809086	8.26735	8.17982	9.04181	8.10891	-0.932899	0.774463
CASP1	caspase 1, apoptosis-related cysteine peptidase	ILMN_2326509	7.38396	7.27339	8.27275	7.3405	-0.932247	0.888794
KEAP1	kelch-like ECH-associated protein 1	ILMN_2410772	8.7257	7.69907	8.43921	7.50772	-0.931489	-0.286492
TNFRSF1A	tumor necrosis factor receptor superfamily, member 1A	ILMN_1685005	9.99361	9.04943	9.88397	8.95358	-0.930382	-0.109643
TAPBP	TAP binding protein (tapasin)	ILMN_1742450	9.01942	9.17395	9.92997	9.00083	-0.929142	0.91055
FBXO32	F-box protein 32	ILMN_1652280	10.6127	10.1671	11.2045	10.2755	-0.928988	0.591819
NUPR1	nuclear protein, transcriptional regulator, 1	ILMN_1810560	8.55408	8.12907	8.75078	7.82357	-0.927218	0.196701
FBXO11	F-box protein 11	ILMN_2285112	9.85811	9.0324	9.75767	8.83048	-0.927186	-0.100437
C17orf62	chromosome 17 open reading frame 62	ILMN_1750401	8.67404	8.52353	9.17653	8.25017	-0.926361	0.502485
RALA	v-ral simian leukemia viral oncogene homolog A (ras related)	ILMN_1755364	12.9053	11.2224	12.5109	11.5847	-0.926151	-0.394454
HLA-F	major histocompatibility complex, class I, F	ILMN_1762861	7.34156	7.33052	8.29538	7.36981	-0.925572	0.95382
NA	NA	ILMN_1910180	7.37547	7.25176	8.22807	7.30258	-0.925483	0.852597
MOV10	Mov10, Moloney leukemia virus 10, homolog (mouse)	ILMN_1725700	7.84739	7.65507	8.48383	7.56065	-0.92318	0.636442
KCNJ2	potassium inwardly-rectifying channel, subfamily J, member 2	ILMN_1780334	7.6443	8.13757	8.88832	7.96613	-0.92219	1.24402
GRAMD3	GRAM domain containing 3	ILMN_2065690	9.19556	8.75481	9.81326	8.89285	-0.920408	0.617698
ZFP36L1	ZFP36 ring finger protein-like 1	ILMN_1675448	10.1369	8.81914	10.0207	9.10358	-0.917133	-0.11614
SRC	v-src avian sarcoma (Schmidt-Ruppin A-2) viral oncogene homolog	ILMN_1729987	8.18934	7.74702	8.60982	7.69301	-0.916811	0.420474
ZMYND8	zinc finger, MYND-type containing 8	ILMN_1652407	8.3836	7.43148	8.38187	7.46598	-0.915888	-0.00172867
PSMA4	proteasome (prosome, macropain) subunit, alpha type, 4	ILMN_2198376	10.64	10.4122	11.3327	10.4215	-0.911202	0.692733
NA	NA	ILMN_1663575	9.31429	9.58407	10.7419	9.83165	-0.910271	1.42763
TLK2	tousled-like kinase 2	ILMN_1663486	8.26175	7.75622	8.75103	7.84303	-0.908004	0.489284
LYSMD2	LysM, putative peptidoglycan-binding, domain containing 2	ILMN_1724493	8.08619	8.00381	8.90166	7.99535	-0.906307	0.815468
IL15	interleukin 15	ILMN_1724181	7.65642	7.60618	8.66441	7.75859	-0.905824	1.00799
NA	NA	ILMN_1768553	7.77831	7.32672	8.28759	7.38217	-0.905422	0.509288
OAS2	2'-5'-oligoadenylate synthetase 2, 69/71kDa	ILMN_1736729	7.1221	7.12953	8.04803	7.14275	-0.905279	0.925921
YARS2	tyrosyl-tRNA synthetase 2, mitochondrial	ILMN_1782635	9.16475	8.26139	9.13547	8.23465	-0.900814	-0.029282
CLDN12	claudin 12	ILMN_1787657	9.1697	7.99431	9.09266	8.19236	-0.900305	-0.0770411
CCL4L2	chemokine (C-C motif) ligand 4-like 2	ILMN_1716276	7.1336	7.06785	11.8758	10.9755	-0.900283	4.74216
LRRC17	leucine rich repeat containing 17	ILMN_1652826	11.019	10.1239	11.1485	10.2496	-0.898872	0.129497
TGFBI	transforming growth factor, beta-induced, 68kDa	ILMN_1663866	9.18153	7.98915	9.07434	8.17672	-0.897616	-0.107188
SIRPA	signal-regulatory protein alpha	ILMN_1758146	9.97842	9.06742	9.89533	8.99887	-0.89646	-0.083088
BTG3	BTG family, member 3	ILMN_1707339	9.45017	9.53295	10.3073	9.41156	-0.895761	0.857156
DMBT1	deleted in malignant brain tumors 1	ILMN_2410612	9.54672	8.47742	9.35831	8.46289	-0.895418	-0.188411
AKR1C2	aldo-keto reductase family 1, member C2	ILMN_2412336	7.22077	7.23075	8.165	7.27	-0.894998	0.944231
TRIB1	tribbles homolog 1 (Drosophila)	ILMN_1803811	8.40642	8.14329	9.29954	8.4046	-0.894938	0.893119
CASP7	caspase 7, apoptosis-related cysteine peptidase	ILMN_2373763	7.83952	7.53537	8.58482	7.6903	-0.894519	0.745304
TMBIM1	transmembrane BAX inhibitor motif containing 1	ILMN_1705213	8.69053	8.25121	8.75785	7.8662	-0.89165	0.0673222
EMP3	epithelial membrane protein 3	ILMN_1765446	12.0207	11.6982	12.3803	11.4896	-0.890719	0.359545
S100A3	S100 calcium binding protein A3	ILMN_1712545	7.65013	7.45837	8.58545	7.6972	-0.888252	0.935327
SNTB1	syntrophin, beta 1 (dystrophin-associated protein A1, 59kDa, basic component 1)	ILMN_1793410	9.45799	8.34536	9.27715	8.3908	-0.886352	-0.180847
ARHGAP22	Rho GTPase activating protein 22	ILMN_1676361	8.55538	7.63179	8.47394	7.58898	-0.884957	-0.0814417
UCKL1	uridine-cytidine kinase 1-like 1	ILMN_2050255	9.12534	8.31696	9.11484	8.23035	-0.884491	-0.0104957
FST	follistatin	ILMN_1712896	7.47712	7.24256	8.19457	7.31064	-0.883938	0.717455
HCG4	HLA complex group 4 (non-protein coding)	ILMN_1660923	8.91244	8.99665	9.48617	8.60348	-0.88269	0.573731
TYMP	thymidine phosphorylase	ILMN_2109708	8.05857	7.62616	8.40933	7.52684	-0.882486	0.350754
PSMB8	proteasome (prosome, macropain) subunit, beta type, 8	ILMN_1767006	7.41669	7.29458	8.20995	7.32779	-0.882169	0.793268
CCR1	chemokine (C-C motif) receptor 1	ILMN_1678833	7.89164	7.24701	8.13569	7.25496	-0.880732	0.244047
NA	NA	ILMN_1676665	9.25324	8.49609	9.20331	8.32544	-0.87787	-0.0499242
CXXC5	CXXC finger protein 5	ILMN_1745256	10.4481	9.11114	10.1599	9.2824	-0.877534	-0.28815
KANSL1	KAT8 regulatory NSL complex subunit 1	ILMN_2200636	9.1696	8.0057	8.77441	7.89962	-0.874792	-0.395191
C15orf48	chromosome 15 open reading frame 48	ILMN_1654696	7.23101	7.23926	8.44418	7.5706	-0.873581	1.21317
RCAN1	regulator of calcineurin 1	ILMN_1712112	8.37273	7.29479	8.69193	7.81899	-0.872942	0.319203
AZI2	5-azacytidine induced 2	ILMN_1733680	8.22722	7.91421	8.73177	7.85938	-0.872388	0.504549
ZNF787	zinc finger protein 787	ILMN_1791388	8.96547	8.11039	8.75872	7.88661	-0.872108	-0.206752
S100A16	S100 calcium binding protein A16	ILMN_1728049	9.96387	9.48361	10.0601	9.18973	-0.870335	0.0962009
APBB1IP	amyloid beta (A4) precursor protein-binding, family B, member 1 interacting protein	ILMN_1801710	8.31766	7.7532	8.35104	7.4822	-0.868835	0.0333767
SNUPN	snurportin 1	ILMN_1733932	8.71583	7.91654	8.64569	7.7771	-0.868583	-0.0701468
DYRK1A	dual-specificity tyrosine-(Y)-phosphorylation regulated kinase 1A	ILMN_2374293	8.88319	7.82034	8.61279	7.74518	-0.867612	-0.270402
MRPS18B	mitochondrial ribosomal protein S18B	ILMN_2121282	9.857	8.73961	9.31139	8.44515	-0.866242	-0.545603
NUAK1	NUAK family, SNF1-like kinase, 1	ILMN_2079786	9.91463	8.2067	9.20333	8.33756	-0.865768	-0.711297
NA	NA	ILMN_1685465	7.45596	7.28829	8.18291	7.31872	-0.864193	0.726949
SERTAD4	SERTA domain containing 4	ILMN_1730794	8.10881	7.26532	8.19397	7.33062	-0.863345	0.085162
ZMYND8	zinc finger, MYND-type containing 8	ILMN_2386179	8.41215	7.39299	8.28762	7.42832	-0.859292	-0.124535
SRSF5	serine/arginine-rich splicing factor 5	ILMN_1761996	9.62216	8.90518	9.51378	8.65467	-0.859111	-0.108383
RARRES3	retinoic acid receptor responder (tazarotene induced) 3	ILMN_1701613	8.06369	7.91572	8.59369	7.73561	-0.858077	0.529996
FAM111A	family with sequence similarity 111, member A	ILMN_2410038	8.36586	7.96166	8.82786	7.96982	-0.858044	0.461997
TSKU	tsukushi, small leucine rich proteoglycan	ILMN_1801443	8.88116	8.33601	9.16117	8.30473	-0.856442	0.280016
MRPL27	mitochondrial ribosomal protein L27	ILMN_1811327	9.27625	8.24145	8.94174	8.08611	-0.855631	-0.334511
BST2	bone marrow stromal cell antigen 2	ILMN_1723480	7.27557	7.27429	8.14352	7.2885	-0.855018	0.867951
ARFGAP3	ADP-ribosylation factor GTPase activating protein 3	ILMN_1731287	9.49492	9.13403	10.6019	9.74725	-0.854632	1.10696
SYNC	syncoilin, intermediate filament protein	ILMN_1771261	8.97272	7.51662	8.4935	7.63965	-0.853842	-0.479226
CHST15	carbohydrate (N-acetylgalactosamine 4-sulfate 6-O) sulfotransferase 15	ILMN_1670926	8.42929	8.03202	8.84976	7.99621	-0.853549	0.420469
FAM57A	family with sequence similarity 57, member A	ILMN_1673899	8.50687	7.77416	8.46146	7.60887	-0.852587	-0.0454107
FRMD4A	FERM domain containing 4A	ILMN_1678961	8.33328	7.67662	9.02967	8.17716	-0.852504	0.696389
GSDMD	gasdermin D	ILMN_1665428	7.74483	7.42417	8.29654	7.44687	-0.849669	0.551711
NUMB	numb homolog (Drosophila)	ILMN_1705114	8.9321	8.61711	9.53206	8.68247	-0.849591	0.599965
KPRP	keratinocyte proline-rich protein	ILMN_1780649	8.05968	7.13724	7.93438	7.08536	-0.84902	-0.125302
DCTN2	dynactin 2 (p50)	ILMN_1662232	11.3916	10.7206	11.1735	10.3245	-0.84899	-0.21815
EGLN2	egl-9 family hypoxia-inducible factor 2	ILMN_2354391	10.2202	9.21857	10.0632	9.21478	-0.848385	-0.157055
SRGN	serglycin	ILMN_1760347	9.46346	9.76599	11.6042	10.7566	-0.847591	2.14072
GBP5	guanylate binding protein 5	ILMN_2114568	7.34919	8.21896	9.37439	8.52783	-0.846561	2.0252
CTDSP2	CTD (carboxy-terminal domain, RNA polymerase II, polypeptide A) small phosphatase 2	ILMN_1692962	10.1768	8.96582	9.71962	8.87399	-0.845629	-0.457176
GCH1	GTP cyclohydrolase 1	ILMN_2335813	7.23208	7.24204	8.26559	7.42008	-0.845509	1.0335
CGGBP1	CGG triplet repeat binding protein 1	ILMN_2387090	8.9099	8.26844	9.07504	8.23019	-0.844845	0.165141
LPAR1	lysophosphatidic acid receptor 1	ILMN_1701441	8.45804	7.54689	8.42856	7.58403	-0.844533	-0.0294815
IKBKE	inhibitor of kappa light polypeptide gene enhancer in B-cells, kinase epsilon	ILMN_1755024	7.48192	7.28541	8.27225	7.43078	-0.841479	0.790334
NA	NA	ILMN_1710844	7.27631	7.2235	8.08474	7.24476	-0.839978	0.80843
PARP10	poly (ADP-ribose) polymerase family, member 10	ILMN_2262044	7.34513	7.23879	8.09838	7.2588	-0.839581	0.753251
GJA1	gap junction protein, alpha 1, 43kDa	ILMN_1727087	9.88748	9.48366	10.1197	9.28033	-0.839384	0.232239
SPHK1	sphingosine kinase 1	ILMN_2357134	8.36329	7.82233	8.61072	7.77442	-0.836304	0.247432
IFIT5	interferon-induced protein with tetratricopeptide repeats 5	ILMN_1696654	7.47937	7.35214	8.21052	7.37527	-0.835254	0.731152
TLE4	transducin-like enhancer of split 4 (E(sp1) homolog, Drosophila)	ILMN_2103761	8.9458	8.88038	9.73416	8.89943	-0.834722	0.788358
DEDD	death effector domain containing	ILMN_2313074	8.93983	8.37352	9.13311	8.29963	-0.833474	0.193272
E2F3	E2F transcription factor 3	ILMN_1669502	9.86475	9.05733	9.88228	9.04937	-0.832911	0.0175363
AKAP7	A kinase (PRKA) anchor protein 7	ILMN_1733690	7.93552	7.5298	8.37346	7.5415	-0.831962	0.437944
RBM43	RNA binding motif protein 43	ILMN_1858599	7.52887	7.25988	8.12245	7.29059	-0.831866	0.593583
TLR3	toll-like receptor 3	ILMN_1689578	7.21247	7.22736	8.09877	7.2675	-0.831272	0.886299
CXCR4	chemokine (C-X-C motif) receptor 4	ILMN_2320888	7.68174	7.67216	8.66751	7.83729	-0.830223	0.985774
ZNF462	zinc finger protein 462	ILMN_1686679	8.13759	7.5948	8.45204	7.62201	-0.830028	0.314452
MSX1	msh homeobox 1	ILMN_1777397	9.68304	8.9326	9.68901	8.85985	-0.829153	0.00596194
GLIS3	GLIS family zinc finger 3	ILMN_2402600	9.57572	8.39119	9.57039	8.7417	-0.828691	-0.00532571
CD68	CD68 molecule	ILMN_2267914	9.09399	8.96748	9.5522	8.72607	-0.826133	0.458213
UBE2D3	ubiquitin-conjugating enzyme E2D 3	ILMN_2320853	11.8878	11.3141	12.4017	11.5756	-0.826066	0.513832
GNB4	guanine nucleotide binding protein (G protein), beta polypeptide 4	ILMN_1733249	8.01719	7.52443	8.48112	7.65578	-0.825335	0.463924
SCO2	SCO2 cytochrome c oxidase assembly protein	ILMN_1701621	8.79577	8.71016	9.48729	8.66359	-0.823692	0.691518
NFE2L2	nuclear factor, erythroid 2-like 2	ILMN_1790909	10.2181	9.39079	10.5248	9.70296	-0.821868	0.306774
ROR2	receptor tyrosine kinase-like orphan receptor 2	ILMN_1694426	7.94547	7.56914	8.49294	7.67189	-0.821051	0.547472
SPRY2	sprouty homolog 2 (Drosophila)	ILMN_2089329	9.05266	8.04033	8.99405	8.17549	-0.818563	-0.0586046
IDO1	indoleamine 2,3-dioxygenase 1	ILMN_1656310	6.96115	7.10655	8.04188	7.22415	-0.817728	1.08073
PPP4R1	protein phosphatase 4, regulatory subunit 1	ILMN_1724544	10.0116	9.26285	9.91438	9.09703	-0.817352	-0.0972298
AQP9	aquaporin 9	ILMN_1715068	7.25228	7.22992	8.05677	7.24014	-0.816628	0.804494
EXOSC10	exosome component 10	ILMN_1670796	9.1627	8.50126	9.043	8.22681	-0.816184	-0.119698
ZC3H4	zinc finger CCCH-type containing 4	ILMN_2087575	9.19292	8.53713	9.10303	8.28709	-0.815939	-0.0898873
RSPO3	R-spondin 3	ILMN_1681983	7.4796	7.56757	8.32084	7.50624	-0.814606	0.841243
ARID5B	AT rich interactive domain 5B (MRF1-like)	ILMN_1721626	10.0365	8.89066	9.62132	8.80862	-0.812706	-0.415147
RHBDF2	rhomboid 5 homolog 2 (Drosophila)	ILMN_2373062	7.93555	8.07502	8.77389	7.96313	-0.810755	0.838334
SLC39A8	solute carrier family 39 (zinc transporter), member 8	ILMN_1695316	8.33223	8.19438	9.41996	8.60937	-0.810589	1.08773
DFNA5	deafness, autosomal dominant 5	ILMN_1670145	11.3579	10.7148	11.454	10.6439	-0.810114	0.0961131
CASP1	caspase 1, apoptosis-related cysteine peptidase	ILMN_2326512	7.43182	7.232	8.09009	7.281	-0.809095	0.658277
SHISA5	shisa family member 5	ILMN_2139100	10.5956	10.3218	10.9249	10.1161	-0.808805	0.329283
NA	NA	ILMN_2231020	9.13827	8.15431	9.01042	8.20289	-0.807535	-0.127845
WFDC3	WAP four-disulfide core domain 3	ILMN_2308903	8.11185	7.66176	8.43743	7.63294	-0.804489	0.325576
EWSR1	EWS RNA-binding protein 1	ILMN_1697735	9.6757	9.3705	9.69531	8.89179	-0.803518	0.0196093
DUSP3	dual specificity phosphatase 3	ILMN_1797522	10.4875	9.29301	10.0778	9.27449	-0.80336	-0.409632
C19orf66	chromosome 19 open reading frame 66	ILMN_1750400	7.47384	7.33358	8.25933	7.45717	-0.802157	0.785491
RAB3GAP1	RAB3 GTPase activating protein subunit 1 (catalytic)	ILMN_1739876	9.9073	9.74068	10.2825	9.4808	-0.801721	0.375217
IRF2BPL	interferon regulatory factor 2 binding protein-like	ILMN_1804396	9.39118	8.0156	8.90093	8.10171	-0.799222	-0.490251
MTHFS	5,10-methenyltetrahydrofolate synthetase (5-formyltetrahydrofolate cyclo-ligase)	ILMN_1772302	8.88236	8.17941	9.00036	8.20123	-0.79913	0.118
HNRNPUL1	heterogeneous nuclear ribonucleoprotein U-like 1	ILMN_2395728	9.53754	8.6803	9.2534	8.45521	-0.798191	-0.284138
PPP4R1	protein phosphatase 4, regulatory subunit 1	ILMN_2345512	9.23181	8.47248	9.08299	8.2876	-0.795387	-0.148818
PSMA4	proteasome (prosome, macropain) subunit, alpha type, 4	ILMN_1682098	10.3165	10.0294	10.7758	9.98116	-0.794628	0.459305
FAS	Fas cell surface death receptor	ILMN_2319077	7.25977	7.1899	8.06455	7.27029	-0.794254	0.804773
TIA1	TIA1 cytotoxic granule-associated RNA binding protein	ILMN_2388466	8.92441	8.32224	9.13653	8.34233	-0.794197	0.21212
PLOD2	procollagen-lysine, 2-oxoglutarate 5-dioxygenase 2	ILMN_1799139	8.50536	8.53266	9.45466	8.66135	-0.793316	0.949307
LINC00152	long intergenic non-protein coding RNA 152	ILMN_2143795	12.1339	11.511	12.21	11.4171	-0.792866	0.0760721
HBP1	HMG-box transcription factor 1	ILMN_2160764	8.92338	8.2998	8.84383	8.05113	-0.792704	-0.0795467
APOBEC3F	apolipoprotein B mRNA editing enzyme, catalytic polypeptide-like 3F	ILMN_2412172	7.46339	7.30655	8.20999	7.41852	-0.791464	0.746602
PRMT2	protein arginine methyltransferase 2	ILMN_1675038	9.07768	8.34143	8.99682	8.20543	-0.791395	-0.0808549
SIAH1	siah E3 ubiquitin protein ligase 1	ILMN_1711627	10.2837	9.26482	10.076	9.28765	-0.78836	-0.207642
GINS3	GINS complex subunit 3 (Psf3 homolog)	ILMN_1754272	8.17825	7.61317	8.43167	7.64335	-0.788325	0.253421
SP100	SP100 nuclear antigen	ILMN_2284998	7.44266	7.25638	8.16522	7.37758	-0.78764	0.722557
SP110	SP110 nuclear body protein	ILMN_1672661	7.53006	7.41165	8.36914	7.58269	-0.786444	0.839072
SEC24D	SEC24 family, member D (S. cerevisiae)	ILMN_1656386	8.573	7.96164	8.94016	8.15381	-0.786344	0.367162
ITPRIPL2	inositol 1,4,5-trisphosphate receptor interacting protein-like 2	ILMN_1751034	8.5363	7.79202	8.70979	7.92353	-0.786262	0.173493
IL1RN	interleukin 1 receptor antagonist	ILMN_1689734	6.98805	7.00685	7.76542	6.98123	-0.784189	0.777368
PEF1	penta-EF-hand domain containing 1	ILMN_1729748	8.93822	8.21968	8.86279	8.08037	-0.782418	-0.0754359
SERPINH1	serpin peptidase inhibitor, clade H (heat shock protein 47), member 1, (collagen binding protein 1)	ILMN_1751028	10.6778	9.83124	10.5947	9.81369	-0.781053	-0.0830606
RBM5	RNA binding motif protein 5	ILMN_1786893	9.25327	8.1837	8.99331	8.21334	-0.77997	-0.25996
MOB3C	MOB kinase activator 3C	ILMN_1798288	7.53747	7.36616	8.1969	7.41694	-0.779959	0.65943
UBE2D3	ubiquitin-conjugating enzyme E2D 3	ILMN_2320850	10.9409	10.214	11.2452	10.4654	-0.779818	0.304346
BNC2	basonuclin 2	ILMN_1656373	8.32488	7.44623	8.26454	7.48575	-0.778794	-0.0603389
XPO1	exportin 1 (CRM1 homolog, yeast)	ILMN_1725121	10.2428	9.83295	10.1756	9.39687	-0.778713	-0.0672495
DDX17	DEAD (Asp-Glu-Ala-Asp) box helicase 17	ILMN_2371590	9.5827	8.64079	9.2191	8.44134	-0.777763	-0.363595
GPR176	G protein-coupled receptor 176	ILMN_1748890	7.47101	7.40688	8.18205	7.40459	-0.777457	0.711037
PLOD2	procollagen-lysine, 2-oxoglutarate 5-dioxygenase 2	ILMN_2410924	8.34079	8.22759	9.36138	8.58424	-0.777145	1.02059
TPD52L2	tumor protein D52-like 2	ILMN_1699570	10.5063	10.2059	10.5621	9.78512	-0.77701	0.0558326
HPS6	Hermansky-Pudlak syndrome 6	ILMN_1718537	9.59053	8.92305	9.45835	8.68168	-0.776668	-0.132176
BBX	bobby sox homolog (Drosophila)	ILMN_1745415	9.49695	9.12335	9.71934	8.94312	-0.776218	0.22239
PPP1R11	protein phosphatase 1, regulatory (inhibitor) subunit 11	ILMN_1747598	10.6446	9.65544	10.5031	9.72686	-0.776191	-0.141514
CEBPB	CCAAT/enhancer binding protein (C/EBP), beta	ILMN_1693014	10.9193	10.959	12.887	12.1108	-0.776119	1.96766
SLC43A2	solute carrier family 43 (amino acid system L transporter), member 2	ILMN_1787127	7.35291	7.2516	8.17542	7.40108	-0.774348	0.822514
FOXD1	forkhead box D1	ILMN_1704418	9.92159	9.06452	9.66343	8.89075	-0.772682	-0.258157
GSTO1	glutathione S-transferase omega 1	ILMN_1808196	12.0733	11.4526	12.412	11.6396	-0.772377	0.338706
KPNB1	karyopherin (importin) beta 1	ILMN_1703949	12.1233	11.3099	12.0229	11.2527	-0.770135	-0.100476
BCL6	B-cell CLL/lymphoma 6	ILMN_1737314	9.26441	9.31051	10.335	9.56505	-0.769985	1.07062
BRD9	bromodomain containing 9	ILMN_1651405	9.10577	8.0995	8.86757	8.09877	-0.768795	-0.238199
C1RL	complement component 1, r subcomponent-like	ILMN_1733288	8.20095	8.0385	8.59918	7.8314	-0.767784	0.398237
CDK6	cyclin-dependent kinase 6	ILMN_1802615	9.08055	8.44657	9.55047	8.78375	-0.766717	0.469916
TLR4	toll-like receptor 4	ILMN_1706217	7.86643	7.23696	8.02492	7.25972	-0.765201	0.158491
HIAT1	hippocampus abundant transcript 1	ILMN_1763007	8.62539	8.10664	8.88784	8.12266	-0.765187	0.262454
TRADD	TNFRSF1A-associated via death domain	ILMN_1793831	7.81963	7.54137	8.22655	7.46188	-0.76467	0.406918
DACT1	dishevelled-binding antagonist of beta-catenin 1	ILMN_2328094	8.19153	7.44594	8.30188	7.53722	-0.764657	0.110348
FOXF2	forkhead box F2	ILMN_1674934	7.96469	7.28501	8.03927	7.27526	-0.764015	0.0745832
GCA	grancalcin, EF-hand calcium binding protein	ILMN_1800602	7.33367	7.33833	8.12938	7.36541	-0.76397	0.795715
KYNU	kynureninase	ILMN_1746517	7.55393	7.36803	8.2469	7.48337	-0.763535	0.692976
HIF1A	hypoxia inducible factor 1, alpha subunit (basic helix-loop-helix transcription factor)	ILMN_1681283	9.16949	9.27787	9.99568	9.23295	-0.762731	0.826192
COQ10B	coenzyme Q10 homolog B (S. cerevisiae)	ILMN_1751615	9.74003	9.7281	10.103	9.34144	-0.761522	0.362936
FZD8	frizzled family receptor 8	ILMN_1729368	7.98907	7.52955	8.36734	7.60657	-0.760765	0.378272
TLK1	tousled-like kinase 1	ILMN_1811029	9.04393	8.08523	8.66678	7.90634	-0.760436	-0.377154
FAT1	FAT atypical cadherin 1	ILMN_1754795	9.85509	9.33397	9.98869	9.2311	-0.757585	0.133596
HBP1	HMG-box transcription factor 1	ILMN_1685415	8.74208	8.18473	8.7325	7.9756	-0.756902	-0.00957864
C3orf38	chromosome 3 open reading frame 38	ILMN_1697742	8.3123	8.14632	8.7415	7.98557	-0.755929	0.429199
SRSF8	serine/arginine-rich splicing factor 8	ILMN_1772702	9.41183	8.27341	9.05688	8.30366	-0.753228	-0.354944
TRIP12	thyroid hormone receptor interactor 12	ILMN_1720241	9.29915	8.57832	9.48856	8.7365	-0.752061	0.189413
SRSF5	serine/arginine-rich splicing factor 5	ILMN_2378868	10.2675	9.25173	9.85865	9.10692	-0.751734	-0.408888
TMEM200A	transmembrane protein 200A	ILMN_1725387	8.94634	7.6719	8.54643	7.79766	-0.748777	-0.399906
CBR3	carbonyl reductase 3	ILMN_1652237	7.93012	7.36978	8.23582	7.48724	-0.748578	0.305697
CYP20A1	cytochrome P450, family 20, subfamily A, polypeptide 1	ILMN_2391333	8.60222	8.06604	8.69832	7.95016	-0.748161	0.0961037
GCNT3	glucosaminyl (N-acetyl) transferase 3, mucin type	ILMN_1712082	10.1679	8.72072	9.69995	8.95191	-0.748037	-0.467913
CYP20A1	cytochrome P450, family 20, subfamily A, polypeptide 1	ILMN_1718177	8.89304	8.27854	8.9082	8.16068	-0.747511	0.0151535
AP5S1	adaptor-related protein complex 5, sigma 1 subunit	ILMN_1785644	8.43872	7.42585	8.13425	7.38766	-0.746595	-0.304462
TAP2	transporter 2, ATP-binding cassette, sub-family B (MDR/TAP)	ILMN_1759250	7.3285	7.32106	8.10516	7.35914	-0.746025	0.776667
PRMT2	protein arginine methyltransferase 2	ILMN_2393544	8.90295	8.2773	8.77643	8.03148	-0.744946	-0.126526
ZYX	zyxin	ILMN_1701875	10.8549	10.0554	10.8204	10.0759	-0.744428	-0.0345841
MTMR11	myotubularin related protein 11	ILMN_1769299	8.05135	7.99799	8.64017	7.8958	-0.744368	0.588823
RELB	v-rel avian reticuloendotheliosis viral oncogene homolog B	ILMN_1811258	7.29965	7.27855	8.5033	7.76006	-0.743241	1.20365
ZC3H7A	zinc finger CCCH-type containing 7A	ILMN_1693227	9.19714	8.29836	8.93239	8.18976	-0.742632	-0.264742
GAR1	GAR1 ribonucleoprotein	ILMN_2412549	10.6734	10.0866	10.8267	10.0877	-0.739053	0.153293
TRIOBP	TRIO and F-actin binding protein	ILMN_1735788	9.33476	8.73321	9.25519	8.51656	-0.738633	-0.079566
NCOA6	nuclear receptor coactivator 6	ILMN_1695797	8.7382	8.03165	8.51679	7.77943	-0.737365	-0.221412
ABCA1	ATP-binding cassette, sub-family A (ABC1), member 1	ILMN_1766054	9.81604	9.48665	10.9899	10.2531	-0.736872	1.17389
NFKBIA	nuclear factor of kappa light polypeptide gene enhancer in B-cells inhibitor, alpha	ILMN_1773154	9.20812	7.66563	12.2305	11.4954	-0.735057	3.02234
ZFYVE26	zinc finger, FYVE domain containing 26	ILMN_1798061	8.75314	8.54115	9.19538	8.46102	-0.734359	0.44224
PTPN2	protein tyrosine phosphatase, non-receptor type 2	ILMN_2400030	7.91485	7.57275	8.33609	7.60253	-0.733565	0.421248
MYC	v-myc avian myelocytomatosis viral oncogene homolog	ILMN_2110908	8.18511	7.53858	8.36147	7.62875	-0.732717	0.176361
GTPBP6	GTP binding protein 6 (putative)	ILMN_1776080	9.64888	9.36166	9.52761	8.79734	-0.730266	-0.121278
HNRNPUL1	heterogeneous nuclear ribonucleoprotein U-like 1	ILMN_1690268	9.65104	8.92298	9.37583	8.64607	-0.729759	-0.275208
IGF2BP3	insulin-like growth factor 2 mRNA binding protein 3	ILMN_1807423	9.03205	8.56583	9.22414	8.4948	-0.72934	0.192095
NUB1	negative regulator of ubiquitin-like proteins 1	ILMN_1665291	8.63023	9.07279	9.83745	9.10894	-0.728517	1.20723
SRRM2	serine/arginine repetitive matrix 2	ILMN_1734602	10.0115	9.37608	9.78125	9.05339	-0.727861	-0.230274
ZNF274	zinc finger protein 274	ILMN_1688629	9.18342	8.5493	9.0644	8.33699	-0.727413	-0.119022
BCLAF1	BCL2-associated transcription factor 1	ILMN_1775192	9.81365	9.06785	9.66835	8.94118	-0.727173	-0.145301
C3AR1	complement component 3a receptor 1	ILMN_1787529	7.86703	7.5756	8.59245	7.86595	-0.726507	0.725418
KEAP1	kelch-like ECH-associated protein 1	ILMN_2410771	8.38892	7.5357	8.17632	7.45004	-0.726278	-0.212601
AKAP8	A kinase (PRKA) anchor protein 8	ILMN_1741572	8.08493	7.28891	8.08953	7.36403	-0.725498	0.00459702
GABPA	GA binding protein transcription factor, alpha subunit 60kDa	ILMN_1750029	8.09201	7.45023	8.15269	7.42727	-0.725425	0.060683
NUDT3	nudix (nucleoside diphosphate linked moiety X)-type motif 3	ILMN_1724907	9.09941	8.54795	9.01896	8.29355	-0.725412	-0.0804525
SMARCB1	SWI/SNF related, matrix associated, actin dependent regulator of chromatin, subfamily b, member 1	ILMN_2403458	8.6727	7.83958	8.39333	7.66799	-0.725342	-0.279369
APOL3	apolipoprotein L, 3	ILMN_1756862	7.27106	7.22953	8.07004	7.34484	-0.725202	0.798978
SAA1	serum amyloid A1	ILMN_1701017	7.23706	7.23278	8.40412	7.67917	-0.724952	1.16706
FADD	Fas (TNFRSF6)-associated via death domain	ILMN_1758658	9.12677	8.2832	9.04454	8.31981	-0.724723	-0.0822323
ZNF668	zinc finger protein 668	ILMN_1739236	8.42936	7.57424	8.24681	7.52244	-0.72437	-0.182547
MGLL	monoglyceride lipase	ILMN_1738589	8.8807	8.52619	9.27316	8.5495	-0.723655	0.392456
SRGN	serglycin	ILMN_2169152	9.1536	9.50145	11.0486	10.3254	-0.723188	1.89499
CHMP4B	charged multivesicular body protein 4B	ILMN_1771233	9.60478	8.97608	9.51351	8.79108	-0.722433	-0.0912699
TCF4	transcription factor 4	ILMN_1814194	7.68186	7.41819	8.20784	7.48753	-0.720307	0.525983
PRDM10	PR domain containing 10	ILMN_2352293	7.79763	7.23634	7.97249	7.25243	-0.720064	0.174859
HLA-H	major histocompatibility complex, class I, H (pseudogene)	ILMN_2130441	9.48847	9.46035	10.0638	9.34459	-0.719214	0.575335
NSUN4	NOP2/Sun domain family, member 4	ILMN_1716004	8.24302	7.57126	8.34357	7.6248	-0.718772	0.100551
KLHL5	kelch-like family member 5	ILMN_1706687	9.93673	9.84553	10.7026	9.98465	-0.71797	0.765891
DERL1	derlin 1	ILMN_2209748	9.53136	9.04728	9.65814	8.94037	-0.71777	0.126782
GTF2IRD2B	GTF2I repeat domain containing 2B	ILMN_1680501	8.94135	8.27074	8.80024	8.0832	-0.717042	-0.141109
AK4	adenylate kinase 4	ILMN_1798249	7.58724	7.56028	8.22601	7.50934	-0.716671	0.638776
MED16	mediator complex subunit 16	ILMN_1790782	8.49173	7.91847	8.44543	7.7298	-0.71563	-0.0463048
NA	NA	ILMN_2321064	9.68046	9.25038	9.59471	8.87928	-0.715421	-0.0857576
CCDC117	coiled-coil domain containing 117	ILMN_1809889	9.05368	8.68977	9.32819	8.61346	-0.714731	0.274511
LAMTOR1	late endosomal/lysosomal adaptor, MAPK and MTOR activator 1	ILMN_1815878	10.8663	10.3635	10.6787	9.964	-0.714716	-0.187603
ASPSCR1	alveolar soft part sarcoma chromosome region, candidate 1	ILMN_1660749	9.01188	8.44405	8.80204	8.08835	-0.713694	-0.209841
JUN	jun proto-oncogene	ILMN_1806023	9.72509	9.17762	10.0611	9.34784	-0.713244	0.335999
RAI14	retinoic acid induced 14	ILMN_1682139	9.97634	9.70316	10.1586	9.44641	-0.712238	0.182305
BAZ1A	bromodomain adjacent to zinc finger domain, 1A	ILMN_1658327	7.46361	7.37998	8.12302	7.41214	-0.710879	0.659406
SOX8	SRY (sex determining region Y)-box 8	ILMN_1789244	8.6834	8.00398	8.44619	7.7362	-0.709986	-0.237218
MMADHC	methylmalonic aciduria (cobalamin deficiency) cblD type, with homocystinuria	ILMN_1810759	11.6787	10.9437	11.9715	11.2624	-0.709129	0.292849
MASTL	microtubule associated serine/threonine kinase-like	ILMN_1682336	7.5949	7.56274	8.16947	7.46094	-0.708529	0.574562
NT5C	5', 3'-nucleotidase, cytosolic	ILMN_1806432	9.17236	8.70374	9.0343	8.32579	-0.708507	-0.138068
ARHGAP21	Rho GTPase activating protein 21	ILMN_1811592	10.261	9.52967	10.0886	9.38021	-0.708379	-0.1724
PRRC2C	proline-rich coiled-coil 2C	ILMN_1743137	9.40627	9.19164	9.65423	8.94586	-0.70837	0.247967
WNT5B	wingless-type MMTV integration site family, member 5B	ILMN_1772824	9.21761	7.96246	8.48766	7.77985	-0.707815	-0.729948
GYPC	glycophorin C (Gerbich blood group)	ILMN_1682332	10.4704	9.76023	10.4259	9.72005	-0.705804	-0.0445714
NA	NA	ILMN_2231021	8.58308	8.04641	8.70156	7.996	-0.705558	0.118479
DTX2	deltex homolog 2 (Drosophila)	ILMN_2275098	8.78299	8.5547	9.19119	8.4864	-0.704796	0.408204
NA	NA	ILMN_1810953	7.73571	7.30709	8.01164	7.30799	-0.703653	0.275933
TMBIM4	transmembrane BAX inhibitor motif containing 4	ILMN_1664750	11.3712	10.6598	11.2394	10.5359	-0.703506	-0.131775
SPRED1	sprouty-related, EVH1 domain containing 1	ILMN_1804277	10.6053	9.86776	10.1679	9.4647	-0.703239	-0.437356
HEG1	heart development protein with EGF-like domains 1	ILMN_1666122	8.51045	8.33823	8.83588	8.13297	-0.702904	0.325427
SPAG7	sperm associated antigen 7	ILMN_1684446	8.34217	7.67647	8.33583	7.6335	-0.702329	-0.00634723
LGALS9	lectin, galactoside-binding, soluble, 9	ILMN_2412214	7.27565	7.23526	7.98609	7.28489	-0.701203	0.710435
TIAL1	TIA1 cytotoxic granule-associated RNA binding protein-like 1	ILMN_1796855	9.58912	9.09259	9.61413	8.91514	-0.698984	0.0250137
DYRK1A	dual-specificity tyrosine-(Y)-phosphorylation regulated kinase 1A	ILMN_1664560	8.81044	7.69218	8.50326	7.80467	-0.698593	-0.307177
WSB1	WD repeat and SOCS box containing 1	ILMN_2415748	8.29686	8.45423	8.82478	8.12642	-0.69836	0.527919
USP41	ubiquitin specific peptidase 41	ILMN_1690365	7.22476	7.22858	7.82543	7.1272	-0.698233	0.600667
TRIM38	tripartite motif containing 38	ILMN_1697971	7.54891	7.37591	8.11676	7.4193	-0.697463	0.567852
HLX	H2.0-like homeobox	ILMN_2087646	8.03609	7.43233	8.22925	7.53207	-0.69718	0.19316
BTN2A1	butyrophilin, subfamily 2, member A1	ILMN_2364852	8.28016	7.94987	8.82109	8.12392	-0.697168	0.540927
PNPT1	polyribonucleotide nucleotidyltransferase 1	ILMN_1810608	7.33514	7.43752	8.18477	7.48762	-0.69715	0.849628
B4GALT5	UDP-Gal:betaGlcNAc beta 1,4- galactosyltransferase, polypeptide 5	ILMN_1685824	10.1376	10.1753	11.2337	10.5366	-0.697057	1.09602
PTBP1	polypyrimidine tract binding protein 1	ILMN_1655154	11.1112	10.6641	11.1245	10.4279	-0.696637	0.0132958
SMARCAL1	SWI/SNF related, matrix associated, actin dependent regulator of chromatin, subfamily a-like 1	ILMN_1752111	8.46986	8.02903	8.35504	7.65857	-0.696476	-0.114816
BET1	Bet1 golgi vesicular membrane trafficking protein	ILMN_1684042	8.87391	8.94302	9.65433	8.95817	-0.696161	0.780422
RDH11	retinol dehydrogenase 11 (all-trans/9-cis/11-cis)	ILMN_1768719	10.4836	10.2553	10.8393	10.1434	-0.695911	0.355693
STEAP1	six transmembrane epithelial antigen of the prostate 1	ILMN_1733094	8.68693	8.81368	9.73324	9.03737	-0.695869	1.04631
FAM111A	family with sequence similarity 111, member A	ILMN_1778845	7.64522	7.65782	8.23948	7.54388	-0.695599	0.594262
CCL4L1	chemokine (C-C motif) ligand 4-like 1	ILMN_2100209	7.13845	7.11408	10.5319	9.83675	-0.695159	3.39345
RNF144B	ring finger protein 144B	ILMN_1752526	7.24959	7.28346	8.19604	7.50119	-0.69485	0.94645
DOCK10	dedicator of cytokinesis 10	ILMN_1702301	8.23423	7.97522	8.67977	7.98614	-0.693637	0.445545
OTUD4	OTU domain containing 4	ILMN_1708203	7.60991	7.41554	8.12446	7.43084	-0.693628	0.514558
ACTN1	actinin, alpha 1	ILMN_2232177	11.0869	10.3946	11.2798	10.587	-0.692803	0.192899
TINF2	TERF1 (TRF1)-interacting nuclear factor 2	ILMN_1697420	8.85936	8.66627	9.42618	8.73378	-0.692405	0.566817
CMAS	cytidine monophosphate N-acetylneuraminic acid synthetase	ILMN_1714082	9.35653	8.57882	9.21142	8.52024	-0.691177	-0.145109
CD34	CD34 molecule	ILMN_1732799	7.38696	7.23563	7.94992	7.25945	-0.690468	0.562957
DNAJC7	DnaJ (Hsp40) homolog, subfamily C, member 7	ILMN_1663616	8.99072	8.54931	8.99692	8.30725	-0.689666	0.0062014
MUC1	mucin 1, cell surface associated	ILMN_1756992	8.40139	8.12909	8.82708	8.13784	-0.689239	0.425692
FJX1	four jointed box 1 (Drosophila)	ILMN_1746465	8.30714	7.84527	8.50014	7.8122	-0.687945	0.193005
SMEK1	SMEK homolog 1, suppressor of mek1 (Dictyostelium)	ILMN_1803254	8.54135	7.87191	8.4985	7.8107	-0.687792	-0.0428531
AUTS2	autism susceptibility candidate 2	ILMN_1749081	9.6151	9.27842	9.58864	8.9011	-0.687537	-0.026457
USP24	ubiquitin specific peptidase 24	ILMN_1684594	8.49532	7.95723	8.3438	7.65669	-0.687108	-0.151521
EHD4	EH-domain containing 4	ILMN_1720083	9.15247	9.69492	10.3004	9.61343	-0.686965	1.14792
RBX1	ring-box 1, E3 ubiquitin protein ligase	ILMN_1666670	10.8264	10.329	10.7179	10.0309	-0.686958	-0.108518
DDX59	DEAD (Asp-Glu-Ala-Asp) box polypeptide 59	ILMN_1748077	8.13449	7.48586	8.26266	7.57583	-0.686834	0.128173
PAN3	PAN3 poly(A) specific ribonuclease subunit homolog (S. cerevisiae)	ILMN_1681304	9.20886	8.3171	9.01037	8.32438	-0.685997	-0.198485
UPF2	UPF2 regulator of nonsense transcripts homolog (yeast)	ILMN_2383693	9.25755	8.662	9.32587	8.64047	-0.685401	0.0683231
RABL3	RAB, member of RAS oncogene family-like 3	ILMN_1662306	7.96217	7.5632	8.16666	7.48155	-0.685104	0.204485
PRKD2	protein kinase D2	ILMN_1753805	7.42396	7.50531	8.14551	7.46137	-0.684133	0.721545
USF1	upstream transcription factor 1	ILMN_1777982	7.6384	7.39346	8.05363	7.36953	-0.684099	0.41523
RCN1	reticulocalbin 1, EF-hand calcium binding domain	ILMN_1800276	11.4877	11.1773	11.8723	11.1889	-0.683361	0.384591
COL1A1	collagen, type I, alpha 1	ILMN_1701308	11.4229	11.0958	11.4623	10.7793	-0.682949	0.0393563
ETV6	ets variant 6	ILMN_1789596	7.91141	7.59654	8.29329	7.61062	-0.682677	0.381883
ZBTB33	zinc finger and BTB domain containing 33	ILMN_1673138	9.48427	8.97766	9.57671	8.8942	-0.682513	0.092443
GMEB2	glucocorticoid modulatory element binding protein 2	ILMN_1683204	8.12413	7.37788	8.18138	7.49921	-0.682168	0.0572442
TBX15	T-box 15	ILMN_1721580	8.26106	7.69388	8.25854	7.5765	-0.682046	-0.00251885
PTBP1	polypyrimidine tract binding protein 1	ILMN_2333319	11.6211	11.0508	11.8226	11.1406	-0.682006	0.201499
EIF4E2	eukaryotic translation initiation factor 4E family member 2	ILMN_1738326	9.83451	9.14883	9.53555	8.85431	-0.681239	-0.29896
WDR6	WD repeat domain 6	ILMN_1669484	9.95233	9.13622	9.52638	8.84644	-0.679935	-0.425951
MICALL1	MICAL-like 1	ILMN_1815130	7.99952	7.35839	8.12989	7.45029	-0.6796	0.130374
DDIT3	DNA-damage-inducible transcript 3	ILMN_1676984	9.00795	8.95658	9.33776	8.65939	-0.678368	0.329808
ZFHX3	zinc finger homeobox 3	ILMN_1808587	8.11288	7.54513	8.15205	7.47416	-0.677887	0.0391659
RNASEL	ribonuclease L (2',5'-oligoisoadenylate synthetase-dependent)	ILMN_1671281	8.2286	7.40763	8.06796	7.39026	-0.677703	-0.160639
N4BP2L2	NEDD4 binding protein 2-like 2	ILMN_1737561	8.82919	8.26934	8.83414	8.15657	-0.677571	0.00495582
FRMD6	FERM domain containing 6	ILMN_1769282	10.6032	9.8212	10.8806	10.2033	-0.677293	0.277347
UGP2	UDP-glucose pyrophosphorylase 2	ILMN_2389155	9.65343	8.97666	9.75786	9.08155	-0.676309	0.104426
ZBTB4	zinc finger and BTB domain containing 4	ILMN_2097793	9.72822	8.57558	9.20258	8.52679	-0.67579	-0.52564
PRICKLE1	prickle homolog 1 (Drosophila)	ILMN_1741356	9.28641	8.60426	8.7698	8.09481	-0.674989	-0.516606
LYN	v-yes-1 Yamaguchi sarcoma viral related oncogene homolog	ILMN_1781155	9.97573	9.39736	10.9487	10.2753	-0.673458	0.972991
TNFAIP8	tumor necrosis factor, alpha-induced protein 8	ILMN_2414325	7.76469	7.92151	8.81908	8.14574	-0.673337	1.05439
COL7A1	collagen, type VII, alpha 1	ILMN_1751161	8.20295	8.23426	9.20988	8.53665	-0.67323	1.00693
RALB	v-ral simian leukemia viral oncogene homolog B	ILMN_1676358	10.2665	9.94782	10.5609	9.88777	-0.673149	0.294465
CDC26	cell division cycle 26	ILMN_2210837	10.0102	9.39117	9.94908	9.27616	-0.672929	-0.0611154
FBXO6	F-box protein 6	ILMN_1701455	7.57682	7.27086	7.98374	7.31112	-0.672621	0.40692
LPP	LIM domain containing preferred translocation partner in lipoma	ILMN_1651254	9.88753	9.68917	10.1817	9.5096	-0.672137	0.294213
NA	NA	ILMN_1751941	7.38233	7.315	8.04481	7.37282	-0.671996	0.662485
IL36B	interleukin 36, beta	ILMN_1754002	7.7037	7.63019	8.1757	7.50371	-0.67199	0.472001
SOD2	superoxide dismutase 2, mitochondrial	ILMN_1792922	7.20238	7.10914	8.47671	7.80538	-0.671321	1.27433
MORF4L1	mortality factor 4 like 1	ILMN_1760676	11.2641	10.3993	11.1582	10.4875	-0.670756	-0.105846
FBXO5	F-box protein 5	ILMN_1710676	8.4173	7.88621	8.61248	7.94192	-0.670563	0.19518
FNDC3A	fibronectin type III domain containing 3A	ILMN_1705111	8.15663	7.81206	8.48939	7.81945	-0.669937	0.332757
ELP6	elongator acetyltransferase complex subunit 6	ILMN_1708382	8.70268	7.86654	8.38017	7.71049	-0.669677	-0.322511
HPS1	Hermansky-Pudlak syndrome 1	ILMN_2267787	8.42902	7.86694	8.41055	7.74256	-0.667994	-0.0184625
PLGRKT	plasminogen receptor, C-terminal lysine transmembrane protein	ILMN_1709043	10.4439	10.2885	10.9686	10.3016	-0.666975	0.524694
PSMA6	proteasome (prosome, macropain) subunit, alpha type, 6	ILMN_1704094	10.7578	10.5925	11.7091	11.0421	-0.666949	0.951282
ATF3	activating transcription factor 3	ILMN_2374865	7.83344	8.18205	9.40882	8.74374	-0.665076	1.57538
RBMS1	RNA binding motif, single stranded interacting protein 1	ILMN_2358541	8.05954	7.65117	8.33165	7.66741	-0.664248	0.272116
GABPB1	GA binding protein transcription factor, beta subunit 1	ILMN_1761147	8.02927	7.43283	8.22516	7.56119	-0.663971	0.195893
APH1A	APH1A gamma secretase subunit	ILMN_1658472	9.21543	9.20831	9.40523	8.74153	-0.663702	0.189803
TACO1	translational activator of mitochondrially encoded cytochrome c oxidase I	ILMN_1685112	8.92351	8.12964	8.57743	7.91412	-0.663302	-0.346088
ACSL5	acyl-CoA synthetase long-chain family member 5	ILMN_1705247	7.6512	7.46237	8.32001	7.65671	-0.663301	0.668811
NA	NA	ILMN_1803852	7.45414	7.5469	8.23709	7.57396	-0.663129	0.782952
NOL12	nucleolar protein 12	ILMN_1759991	9.30248	8.74171	9.36714	8.70429	-0.662852	0.0646608
LARP7	La ribonucleoprotein domain family, member 7	ILMN_2392717	9.42421	8.91425	9.4336	8.77087	-0.662726	0.00938431
KIAA1217	KIAA1217	ILMN_1706960	7.79137	7.69175	8.42512	7.76356	-0.661563	0.63375
GPX8	glutathione peroxidase 8 (putative)	ILMN_1767665	9.70018	8.91634	9.64322	8.98189	-0.661327	-0.0569577
ZBED5	zinc finger, BED-type containing 5	ILMN_1664424	9.32273	8.44955	8.97182	8.31049	-0.66132	-0.350918
MT2A	metallothionein 2A	ILMN_1686664	12.8197	12.8384	14.0558	13.3945	-0.661308	1.23617
KITLG	KIT ligand	ILMN_1808508	7.4873	7.36298	8.11012	7.44944	-0.660681	0.622821
NEK6	NIMA-related kinase 6	ILMN_1660871	8.31524	7.32766	8.04677	7.38665	-0.660117	-0.268474
AKR1B1	aldo-keto reductase family 1, member B1 (aldose reductase)	ILMN_1701731	12.2777	12.2354	13.1534	12.4952	-0.658189	0.875692
NA	NA	ILMN_1671837	8.5746	8.07974	8.41128	7.75357	-0.657713	-0.163319
UBA7	ubiquitin-like modifier activating enzyme 7	ILMN_1794612	7.82035	7.66354	8.40131	7.74364	-0.657661	0.580955
U2AF2	U2 small nuclear RNA auxiliary factor 2	ILMN_1768930	9.98772	9.27631	9.82991	9.17271	-0.657197	-0.157815
MAF	v-maf avian musculoaponeurotic fibrosarcoma oncogene homolog	ILMN_1719543	9.69159	9.03201	9.37089	8.714	-0.65689	-0.320703
COIL	coilin	ILMN_1688034	8.70217	7.89152	8.53738	7.88123	-0.656151	-0.164785
COL6A3	collagen, type VI, alpha 3	ILMN_2307861	12.0471	11.9324	12.7809	12.1248	-0.656101	0.733859
ST3GAL1	ST3 beta-galactoside alpha-2,3-sialyltransferase 1	ILMN_1683313	8.55605	8.51814	8.96101	8.30499	-0.656018	0.404964
NA	NA	ILMN_1707503	9.00785	8.41938	8.93644	8.28169	-0.654755	-0.0714038
YPEL2	yippee-like 2 (Drosophila)	ILMN_1677098	8.05079	7.67336	8.45251	7.79906	-0.653454	0.401721
RNF217	ring finger protein 217	ILMN_1722089	8.12116	7.40171	8.13234	7.47904	-0.653296	0.0111748
MBD6	methyl-CpG binding domain protein 6	ILMN_1746012	8.14063	7.86486	8.34982	7.69746	-0.652358	0.209194
BOD1	biorientation of chromosomes in cell division 1	ILMN_1716730	9.49903	8.97046	9.47238	8.82114	-0.651238	-0.0266507
NA	NA	ILMN_1829845	9.28829	8.68404	9.06707	8.41631	-0.65076	-0.221224
PFKFB4	6-phosphofructo-2-kinase/fructose-2,6-biphosphatase 4	ILMN_1653292	8.40071	8.7208	9.38602	8.7354	-0.650619	0.985304
SPR	sepiapterin reductase (7,8-dihydrobiopterin:NADP+ oxidoreductase)	ILMN_1705849	8.69146	8.47455	8.61757	7.96952	-0.648053	-0.0738856
CDC42SE1	CDC42 small effector 1	ILMN_2349138	8.33474	7.90057	8.71144	8.06359	-0.647857	0.3767
DAXX	death-domain associated protein	ILMN_1708077	7.71739	7.52397	8.18939	7.54183	-0.647562	0.472001
ZNF503	zinc finger protein 503	ILMN_1787265	8.62741	8.07262	8.55769	7.91074	-0.646954	-0.0697159
SENP6	SUMO1/sentrin specific peptidase 6	ILMN_2054233	8.63944	7.84338	8.41674	7.7698	-0.646939	-0.222703
FOXO3	forkhead box O3	ILMN_1681703	9.63169	9.4644	10.0135	9.36671	-0.64684	0.381856
ACTR3	ARP3 actin-related protein 3 homolog (yeast)	ILMN_1657153	9.98157	9.16913	10.0238	9.37856	-0.645219	0.0422142
TRNT1	tRNA nucleotidyl transferase, CCA-adding, 1	ILMN_1655924	8.33211	7.9787	8.55938	7.91435	-0.645029	0.227274
TNFAIP3	tumor necrosis factor, alpha-induced protein 3	ILMN_1702691	7.28633	7.29593	9.77273	9.12773	-0.644997	2.48639
FEZ2	fasciculation and elongation protein zeta 2 (zygin II)	ILMN_2403946	10.4671	9.83171	10.4388	9.79405	-0.644774	-0.0283032
BID	BH3 interacting domain death agonist	ILMN_1763386	7.63621	7.3826	8.31577	7.67111	-0.644655	0.67956
USP42	ubiquitin specific peptidase 42	ILMN_2115696	8.76457	8.69804	9.30811	8.66345	-0.644652	0.543537
TRIM26	tripartite motif containing 26	ILMN_1738704	7.94317	8.17966	8.66798	8.02366	-0.644313	0.724811
TBK1	TANK-binding kinase 1	ILMN_1739967	9.20716	8.99311	9.61261	8.96836	-0.644247	0.405449
GNG11	guanine nucleotide binding protein (G protein), gamma 11	ILMN_1782419	9.6848	9.34316	10.133	9.48882	-0.644201	0.44822
SP140	SP140 nuclear body protein	ILMN_1778599	8.27785	7.4998	8.04802	7.40437	-0.643645	-0.229829
CNOT2	CCR4-NOT transcription complex, subunit 2	ILMN_1772651	9.08447	8.33154	8.9388	8.29584	-0.642955	-0.145677
PGLS	6-phosphogluconolactonase	ILMN_1797005	10.3486	10.0528	10.5321	9.8893	-0.642758	0.183475
TRIM25	tripartite motif containing 25	ILMN_1813625	8.43517	9.04944	10.0886	9.44704	-0.641568	1.65344
SLC43A3	solute carrier family 43, member 3	ILMN_1658407	7.49896	7.33562	8.15271	7.51128	-0.641431	0.653759
ACOT2	acyl-CoA thioesterase 2	ILMN_1716237	8.21008	7.72971	8.22615	7.58595	-0.640199	0.01607
MCRS1	microspherule protein 1	ILMN_1784227	9.56568	8.85522	9.3381	8.69798	-0.640118	-0.227577
AP1S1	adaptor-related protein complex 1, sigma 1 subunit	ILMN_2316173	10.6906	10.4476	10.8644	10.2277	-0.636724	0.173832
IGLL1	immunoglobulin lambda-like polypeptide 1	ILMN_2393765	7.76897	7.33406	7.94366	7.30714	-0.636525	0.174693
TRIM44	tripartite motif containing 44	ILMN_1796063	9.5237	9.46454	9.92477	9.28844	-0.636335	0.401073
FBXO7	F-box protein 7	ILMN_1745962	8.92235	8.75116	9.18953	8.55384	-0.635687	0.267176
NA	NA	ILMN_1701753	10.3621	10.2693	10.6016	9.96614	-0.635438	0.23944
SCAF11	SR-related CTD-associated factor 11	ILMN_2069593	8.2436	7.74436	8.25215	7.61705	-0.635093	0.00854603
LNPEP	leucyl/cystinyl aminopeptidase	ILMN_1814737	8.11664	8.03691	8.59837	7.96487	-0.633491	0.481727
C1QTNF5	C1q and tumor necrosis factor related protein 5	ILMN_1744487	8.40751	7.91197	8.3586	7.72565	-0.632947	-0.0489124
CLIP1	CAP-GLY domain containing linker protein 1	ILMN_2404085	9.56476	8.59323	9.32799	8.69511	-0.63288	-0.236768
CLCF1	cardiotrophin-like cytokine factor 1	ILMN_1661197	7.74342	7.23603	7.89187	7.25923	-0.632642	0.14845
DERA	deoxyribose-phosphate aldolase (putative)	ILMN_1811551	10.4474	10.0422	10.4355	9.80365	-0.631797	-0.0119559
PLXNB2	plexin B2	ILMN_1763447	9.65017	9.45864	9.82966	9.19822	-0.631432	0.179487
WTAP	Wilms tumor 1 associated protein	ILMN_2279339	9.08899	9.3176	9.60622	8.97558	-0.630638	0.517226
BID	BH3 interacting domain death agonist	ILMN_2372413	7.56316	7.34091	8.1174	7.48687	-0.630534	0.554247
MIR22HG	MIR22 host gene (non-protein coding)	ILMN_2390310	8.57341	7.95089	8.68459	8.05542	-0.629173	0.11118
AP1S1	adaptor-related protein complex 1, sigma 1 subunit	ILMN_1712806	9.80512	9.70403	9.84201	9.21345	-0.62856	0.0368909
FBXO11	F-box protein 11	ILMN_1713682	9.34979	9.08054	9.58483	8.95797	-0.626863	0.235041
RBM22	RNA binding motif protein 22	ILMN_1760256	10.2304	9.64423	10.4572	9.83102	-0.626187	0.226777
EGFR	epidermal growth factor receptor	ILMN_1798975	8.2053	7.79798	8.70528	8.07921	-0.626066	0.499973
TNPO2	transportin 2	ILMN_1656066	9.46706	9.07585	9.54738	8.92156	-0.625815	0.0803196
TMEM43	transmembrane protein 43	ILMN_1698605	9.97719	9.49471	9.83612	9.21156	-0.624553	-0.141079
HOXA10	homeobox A10	ILMN_1689336	8.14936	7.41405	8.01012	7.38562	-0.624504	-0.139235
LRRC17	leucine rich repeat containing 17	ILMN_2406815	10.0452	9.08152	10.0137	9.39165	-0.622062	-0.0314928
CCDC23	coiled-coil domain containing 23	ILMN_2050023	9.46001	8.82707	9.20125	8.57945	-0.621806	-0.258754
NA	NA	ILMN_1752249	8.90571	9.00627	9.44172	8.82098	-0.620744	0.536014
CHKB	choline kinase beta	ILMN_2331205	8.11002	7.78301	8.22344	7.60273	-0.620703	0.113421
ZMYND11	zinc finger, MYND-type containing 11	ILMN_1754234	10.3685	9.34654	9.82057	9.20017	-0.6204	-0.547939
CCDC12	coiled-coil domain containing 12	ILMN_1725071	8.59759	7.92931	8.45049	7.83021	-0.620277	-0.147097
BTG1	B-cell translocation gene 1, anti-proliferative	ILMN_1775743	10.6748	10.7868	11.8039	11.1838	-0.620145	1.12916
C9orf156	chromosome 9 open reading frame 156	ILMN_1700028	8.10547	7.51124	8.08851	7.4685	-0.620015	-0.0169643
TMEM51	transmembrane protein 51	ILMN_1674985	9.52255	9.20566	9.98035	9.36084	-0.619511	0.457807
IFNGR2	interferon gamma receptor 2 (interferon gamma transducer 1)	ILMN_1764964	9.47164	9.17592	10.9167	10.2974	-0.619265	1.44505
UBXN2A	UBX domain protein 2A	ILMN_1776038	8.36033	8.41692	8.9594	8.34015	-0.61925	0.599071
C1orf198	chromosome 1 open reading frame 198	ILMN_1657683	8.87	8.61852	8.85268	8.23346	-0.619223	-0.0173183
NR1H2	nuclear receptor subfamily 1, group H, member 2	ILMN_1678032	8.24645	7.73687	8.27479	7.65622	-0.61857	0.0283461
CREBRF	CREB3 regulatory factor	ILMN_1776788	8.54027	8.23748	8.7391	8.12108	-0.618017	0.198825
ADAM17	ADAM metallopeptidase domain 17	ILMN_2121068	8.11176	7.7379	8.48037	7.86331	-0.617058	0.368611
DHX15	DEAH (Asp-Glu-Ala-His) box helicase 15	ILMN_2168449	10.6761	10.2351	10.9729	10.3575	-0.615406	0.296767
NA	NA	ILMN_1699489	9.25194	8.49592	9.27766	8.66243	-0.615231	0.0257198
TUBB6	tubulin, beta 6 class V	ILMN_1702636	8.66507	8.25503	8.75549	8.14042	-0.615074	0.0904251
EIF1	eukaryotic translation initiation factor 1	ILMN_1803846	11.6238	11.2954	11.9353	11.3204	-0.614891	0.311482
DUSP6	dual specificity phosphatase 6	ILMN_2396020	7.82714	7.76986	8.53848	7.92361	-0.614867	0.711336
FTH1P8	ferritin, heavy polypeptide 1 pseudogene 8	ILMN_1696911	12.788	12.4913	13.4256	12.8108	-0.614743	0.637577
CTSL	cathepsin L	ILMN_2374036	12.3249	11.8097	12.6468	12.0321	-0.614716	0.321925
CMAS	cytidine monophosphate N-acetylneuraminic acid synthetase	ILMN_2125374	9.47169	8.67502	9.19165	8.57704	-0.614612	-0.280044
CACNA1I	calcium channel, voltage-dependent, T type, alpha 1I subunit	ILMN_2300664	7.22503	7.16207	7.593	6.97855	-0.614449	0.367977
P2RX4	purinergic receptor P2X, ligand-gated ion channel, 4	ILMN_1813846	9.24429	9.06644	9.3543	8.74009	-0.614209	0.110008
MMP7	matrix metallopeptidase 7 (matrilysin, uterine)	ILMN_1685403	7.97437	7.76243	8.4068	7.79304	-0.61376	0.432435
BRPF3	bromodomain and PHD finger containing, 3	ILMN_1658800	8.3894	7.73308	8.22627	7.61377	-0.6125	-0.163123
TMEM165	transmembrane protein 165	ILMN_1773935	8.07911	7.87108	8.54751	7.93519	-0.612315	0.468403
TMPRSS3	transmembrane protease, serine 3	ILMN_1741768	8.01192	7.8954	8.66926	8.05759	-0.61167	0.657346
CKAP4	cytoskeleton-associated protein 4	ILMN_1790891	10.966	10.6148	11.0889	10.4773	-0.611558	0.122826
CYBRD1	cytochrome b reductase 1	ILMN_1712305	9.99967	9.44885	9.69039	9.08005	-0.61034	-0.309275
ZNF207	zinc finger protein 207	ILMN_1778177	10.5266	10.1038	10.8511	10.2412	-0.609948	0.324577
DHX15	DEAH (Asp-Glu-Ala-His) box helicase 15	ILMN_1754839	9.87271	9.5955	10.1686	9.55964	-0.608998	0.29593
TMEM158	transmembrane protein 158 (gene/pseudogene)	ILMN_1792455	13.2302	12.4118	13.5424	12.9351	-0.607295	0.312179
MRPL54	mitochondrial ribosomal protein L54	ILMN_1658486	9.21005	8.72363	9.19344	8.58631	-0.607124	-0.0166085
SEMA4B	sema domain, immunoglobulin domain (Ig), transmembrane domain (TM) and short cytoplasmic domain, (semaphorin) 4B	ILMN_1672589	8.30072	8.32225	8.85575	8.25047	-0.605277	0.555024
XAF1	XIAP associated factor 1	ILMN_1742618	7.07874	7.11109	7.75106	7.14613	-0.604924	0.672322
NPRL3	nitrogen permease regulator-like 3 (S. cerevisiae)	ILMN_2369580	8.90258	8.42396	8.71944	8.11492	-0.604522	-0.183137
HSF2BP	heat shock transcription factor 2 binding protein	ILMN_2135756	8.43658	8.10729	8.42885	7.82538	-0.603468	-0.00773442
BIRC2	baculoviral IAP repeat containing 2	ILMN_2182704	9.68376	9.55102	10.4067	9.80391	-0.602817	0.722963
OGFRL1	opioid growth factor receptor-like 1	ILMN_1715809	7.82524	7.49289	8.46272	7.86054	-0.602175	0.637476
ATL3	atlastin GTPase 3	ILMN_1751086	9.15825	8.63321	9.15158	8.5497	-0.601882	-0.00666382
PNRC2	proline-rich nuclear receptor coactivator 2	ILMN_2147306	10.0876	9.70071	10.326	9.72413	-0.601873	0.238427
LYRM1	LYR motif containing 1	ILMN_1749244	10.0927	10.1099	10.6126	10.0115	-0.601044	0.519871
NA	NA	ILMN_1750518	9.63285	9.32325	9.63863	9.03806	-0.600563	0.0057798
MMP7	matrix metallopeptidase 7 (matrilysin, uterine)	ILMN_2192072	8.29179	8.16674	8.68661	8.08644	-0.600174	0.394821
MYBPH	myosin binding protein H	ILMN_1705297	8.62498	7.7728	8.33095	7.73096	-0.599988	-0.294029
PPP1R18	protein phosphatase 1, regulatory subunit 18	ILMN_1732967	9.8797	8.94424	9.71984	9.12057	-0.599273	-0.159853
BCL2L1	BCL2-like 1	ILMN_1742410	8.25852	7.34055	8.04051	7.44179	-0.598724	-0.218008
LIPT1	lipoyltransferase 1	ILMN_2343105	8.01822	7.57231	8.11968	7.52191	-0.597769	0.101452
WIPI1	WD repeat domain, phosphoinositide interacting 1	ILMN_1781386	9.99451	9.61044	10.3072	9.71001	-0.597218	0.312719
ALG13	ALG13, UDP-N-acetylglucosaminyltransferase subunit	ILMN_1761456	8.85421	8.51314	9.02697	8.43071	-0.596258	0.17276
CCDC58	coiled-coil domain containing 58	ILMN_1686920	8.26239	7.89055	8.34801	7.75188	-0.59613	0.0856256
LZTS2	leucine zipper, putative tumor suppressor 2	ILMN_1763524	7.76704	7.24544	7.84807	7.25264	-0.595435	0.0810311
INHBE	inhibin, beta E	ILMN_1811767	7.95994	7.27235	7.91435	7.31897	-0.59538	-0.0455867
TIA1	TIA1 cytotoxic granule-associated RNA binding protein	ILMN_1712634	8.07811	7.71726	8.21418	7.61894	-0.595247	0.136074
NKX3-1	NK3 homeobox 1	ILMN_1667162	8.38718	8.41687	9.48687	8.89223	-0.594645	1.09969
SMARCD1	SWI/SNF related, matrix associated, actin dependent regulator of chromatin, subfamily d, member 1	ILMN_1728845	9.36675	8.5476	9.18967	8.59516	-0.594513	-0.177072
SLAMF7	SLAM family member 7	ILMN_1710923	7.53623	7.37389	7.94681	7.35234	-0.594469	0.410579
CLINT1	clathrin interactor 1	ILMN_1745076	10.5028	10.1642	10.8145	10.2216	-0.592955	0.3117
PHLDA3	pleckstrin homology-like domain, family A, member 3	ILMN_1659106	8.71121	7.57889	8.27776	7.68533	-0.592433	-0.433451
RBM39	RNA binding motif protein 39	ILMN_2411963	8.54359	7.78889	8.25733	7.66601	-0.59132	-0.286261
ADSL	adenylosuccinate lyase	ILMN_1790757	10.7987	10.3221	10.7468	10.1555	-0.591222	-0.0519471
PPARG	peroxisome proliferator-activated receptor gamma	ILMN_1800225	9.11921	8.68939	9.07478	8.4838	-0.59098	-0.0444307
NA	NA	ILMN_1881960	7.58579	7.3306	8.12631	7.53595	-0.590358	0.54052
STAG1	stromal antigen 1	ILMN_2151048	8.5558	7.82483	8.37575	7.78646	-0.589291	-0.180058
CTNNBL1	catenin, beta like 1	ILMN_2063925	8.46499	8.92909	9.41854	8.83004	-0.588507	0.953554
KLHL42	kelch-like family member 42	ILMN_1727134	8.98439	8.24863	8.85613	8.2679	-0.588231	-0.128257
KANSL1	KAT8 regulatory NSL complex subunit 1	ILMN_1678235	8.3108	7.52545	8.11829	7.53045	-0.587841	-0.192509
ADPRHL2	ADP-ribosylhydrolase like 2	ILMN_1811480	8.04719	7.93535	8.43146	7.84442	-0.587032	0.384267
SPOCD1	SPOC domain containing 1	ILMN_1784948	8.30634	7.76238	8.24409	7.65717	-0.586928	-0.0622454
FNBP4	formin binding protein 4	ILMN_2108938	8.80175	8.56492	8.85855	8.27296	-0.585596	0.056808
CTDSP1	CTD (carboxy-terminal domain, RNA polymerase II, polypeptide A) small phosphatase 1	ILMN_1728163	8.94759	8.10743	8.53177	7.94627	-0.585501	-0.415819
RPS6KA3	ribosomal protein S6 kinase, 90kDa, polypeptide 3	ILMN_1806294	7.86904	7.69555	8.43047	7.84543	-0.585038	0.561435
FBXO30	F-box protein 30	ILMN_1700232	8.3364	7.94427	8.58545	8.00045	-0.584994	0.24905
FNTA	farnesyltransferase, CAAX box, alpha	ILMN_1721704	10.3209	9.63144	10.1965	9.61186	-0.584612	-0.124445
NA	NA	ILMN_2165753	8.3696	8.69255	8.94266	8.35811	-0.584549	0.57306
RUNX2	runt-related transcription factor 2	ILMN_1716651	7.8354	7.30056	7.89785	7.31339	-0.584465	0.0624509
GYPC	glycophorin C (Gerbich blood group)	ILMN_1668039	10.7257	9.92976	10.5682	9.98389	-0.584266	-0.157572
TUBB	tubulin, beta class I	ILMN_1665583	11.6094	10.9603	11.4974	10.9136	-0.583814	-0.112011
NUDT18	nudix (nucleoside diphosphate linked moiety X)-type motif 18	ILMN_1787885	8.6491	8.15666	8.62431	8.04098	-0.58333	-0.0247822
CEACAM1	carcinoembryonic antigen-related cell adhesion molecule 1 (biliary glycoprotein)	ILMN_1664330	7.30267	7.2345	7.84697	7.26419	-0.582776	0.544295
LEF1	lymphoid enhancer-binding factor 1	ILMN_1679185	8.26707	7.63915	8.15005	7.56738	-0.582667	-0.117026
LAMB3	laminin, beta 3	ILMN_1715684	8.05749	7.75305	8.41951	7.837	-0.582507	0.362014
MOCOS	molybdenum cofactor sulfurase	ILMN_1673522	7.57359	7.3846	8.00634	7.42462	-0.581716	0.432746
TMEM45A	transmembrane protein 45A	ILMN_1770922	8.6297	8.64762	9.09514	8.51343	-0.581703	0.465441
SLC35G2	solute carrier family 35, member G2	ILMN_1728202	8.62206	8.03518	8.72349	8.14227	-0.581223	0.101432
MAGEC2	melanoma antigen family C, 2	ILMN_2088876	11.1226	10.6046	11.1828	10.6017	-0.581055	0.0601413
EXOSC10	exosome component 10	ILMN_1711189	8.32163	7.80398	8.19984	7.61949	-0.58035	-0.12179
NFKB1	nuclear factor of kappa light polypeptide gene enhancer in B-cells 1	ILMN_1714965	9.81377	8.22607	11.713	11.1335	-0.579407	1.89918
ARPC1B	actin related protein 2/3 complex, subunit 1B, 41kDa	ILMN_2085760	8.79699	8.88061	9.12757	8.54893	-0.57864	0.330584
GAB2	GRB2-associated binding protein 2	ILMN_1665964	7.91543	7.52305	8.21272	7.63414	-0.578582	0.297297
MEIS2	Meis homeobox 2	ILMN_1695945	8.28432	7.73039	8.21232	7.63412	-0.578201	-0.0720015
SH2B3	SH2B adaptor protein 3	ILMN_1752046	10.7979	10.4853	10.9687	10.3907	-0.578083	0.170799
UBE2Q2	ubiquitin-conjugating enzyme E2Q family member 2	ILMN_1683817	9.45171	8.625	9.06472	8.48759	-0.577129	-0.38699
PSMC1	proteasome (prosome, macropain) 26S subunit, ATPase, 1	ILMN_1736353	11.8885	11.3204	11.9296	11.3532	-0.576446	0.0411688
RNH1	ribonuclease/angiogenin inhibitor 1	ILMN_1660880	8.38719	8.08501	8.36705	7.79071	-0.576346	-0.0201349
NLRP3	NLR family, pyrin domain containing 3	ILMN_1712026	7.26523	7.2334	8.06568	7.48951	-0.576171	0.800451
CD82	CD82 molecule	ILMN_2392274	8.7909	8.96094	9.69788	9.12306	-0.574814	0.906978
MYOG	myogenin (myogenic factor 4)	ILMN_1784365	7.87908	7.23741	7.87651	7.30277	-0.573743	-0.00256509
NA	NA	ILMN_1843949	8.01176	7.60393	8.02337	7.44967	-0.573705	0.0116085
OSMR	oncostatin M receptor	ILMN_2205999	7.83744	7.67081	8.41241	7.83958	-0.572824	0.574964
RBM10	RNA binding motif protein 10	ILMN_2414014	10.143	9.42768	9.6885	9.11576	-0.572744	-0.454515
STXBP3	syntaxin binding protein 3	ILMN_1764168	8.60893	7.88449	8.56094	7.98879	-0.572152	-0.0479885
TYMS	thymidylate synthetase	ILMN_1806040	9.833	9.62356	9.92278	9.35069	-0.572085	0.0897758
SERPINB2	serpin peptidase inhibitor, clade B (ovalbumin), member 2	ILMN_2150851	7.08496	7.10955	8.07467	7.50364	-0.571026	0.989711
ERAP2	endoplasmic reticulum aminopeptidase 2	ILMN_1743145	9.37021	9.3887	10.1376	9.56677	-0.57087	0.767432
LSM7	LSM7 homolog, U6 small nuclear RNA associated (S. cerevisiae)	ILMN_1678165	10.3399	10.2074	10.3992	9.82844	-0.570766	0.0592669
TPM4	tropomyosin 4	ILMN_2140974	9.38391	8.98645	9.31365	8.74296	-0.570692	-0.0702584
CTCF	CCCTC-binding factor (zinc finger protein)	ILMN_1786015	8.07029	7.42929	7.93071	7.36008	-0.570626	-0.139582
PSMF1	proteasome (prosome, macropain) inhibitor subunit 1 (PI31)	ILMN_2367191	9.67168	10.011	10.1976	9.62735	-0.570293	0.525966
MUC1	mucin 1, cell surface associated	ILMN_2371911	7.73298	7.49909	8.16844	7.59904	-0.569395	0.435461
UPF2	UPF2 regulator of nonsense transcripts homolog (yeast)	ILMN_1739283	8.05356	7.86878	8.11271	7.54357	-0.569139	0.0591544
SP140	SP140 nuclear body protein	ILMN_2246882	8.23868	7.50782	8.01016	7.44165	-0.568517	-0.228518
LONP1	lon peptidase 1, mitochondrial	ILMN_1766125	9.0566	9.02596	9.26254	8.69464	-0.567893	0.205935
RDH14	retinol dehydrogenase 14 (all-trans/9-cis/11-cis)	ILMN_1705469	8.57035	8.23201	8.67316	8.10563	-0.567524	0.102803
IL10RB	interleukin 10 receptor, beta	ILMN_1767360	8.95677	8.89587	9.16557	8.59809	-0.567478	0.208799
TEAD4	TEA domain family member 4	ILMN_1705301	8.24901	8.07547	8.32939	7.76216	-0.567231	0.0803794
IGFBP7	insulin-like growth factor binding protein 7	ILMN_2062468	9.86318	10.0218	10.1111	9.54399	-0.567076	0.24788
TMED1	transmembrane emp24 protein transport domain containing 1	ILMN_1693045	8.67341	8.27576	8.53172	7.96511	-0.566617	-0.141687
RELA	v-rel avian reticuloendotheliosis viral oncogene homolog A	ILMN_1705266	7.61345	7.70115	8.14539	7.579	-0.566394	0.531938
INTS3	integrator complex subunit 3	ILMN_1756086	8.66157	8.08425	8.58026	8.01398	-0.56629	-0.0813069
CTHRC1	collagen triple helix repeat containing 1	ILMN_2117508	8.15386	7.27075	7.86275	7.29648	-0.566271	-0.291102
CAPNS1	calpain, small subunit 1	ILMN_1655418	11.1581	10.8799	11.1171	10.5512	-0.565826	-0.0410041
CD47	CD47 molecule	ILMN_1771333	9.46898	9.68835	10.2935	9.72884	-0.564639	0.8245
YY1	YY1 transcription factor	ILMN_1770892	9.37758	8.97162	9.29906	8.73474	-0.56432	-0.0785132
ZYX	zyxin	ILMN_2371169	9.86492	9.16476	9.73572	9.17238	-0.563343	-0.129203
MICAL1	microtubule associated monooxygenase, calponin and LIM domain containing 1	ILMN_1807972	7.99516	7.66916	8.07227	7.50942	-0.562846	0.0771083
CUL5	cullin 5	ILMN_2176955	9.31128	8.53164	9.09712	8.53461	-0.56251	-0.214163
GAR1	GAR1 ribonucleoprotein	ILMN_1749752	8.19427	7.92478	8.4284	7.86602	-0.562382	0.234128
L3HYPDH	L-3-hydroxyproline dehydratase (trans-)	ILMN_1667374	8.08778	7.72288	8.13224	7.57007	-0.562168	0.0444655
SMARCB1	SWI/SNF related, matrix associated, actin dependent regulator of chromatin, subfamily b, member 1	ILMN_1758823	8.8642	8.1841	8.57984	8.01776	-0.562077	-0.284363
PANK2	pantothenate kinase 2	ILMN_2373177	9.01878	9.01167	9.50265	8.94067	-0.561986	0.483869
PAPD4	PAP associated domain containing 4	ILMN_1681845	9.56918	9.35044	9.7187	9.15762	-0.56108	0.149529
ABHD16A	abhydrolase domain containing 16A	ILMN_2152402	8.4642	8.40126	8.80666	8.24609	-0.560573	0.342463
LARP6	La ribonucleoprotein domain family, member 6	ILMN_1752810	9.50767	9.59979	9.40741	8.84704	-0.560369	-0.100254
SRSF6	serine/arginine-rich splicing factor 6	ILMN_1697469	10.309	10.0897	10.512	9.95168	-0.560276	0.203
PLOD2	procollagen-lysine, 2-oxoglutarate 5-dioxygenase 2	ILMN_1771599	11.5632	11.2868	12.3395	11.7797	-0.559742	0.776257
PHACTR4	phosphatase and actin regulator 4	ILMN_1736548	9.6025	10.0286	10.6196	10.0599	-0.559618	1.01705
UNC50	unc-50 homolog (C. elegans)	ILMN_1766981	10.6421	9.8547	10.3591	9.79995	-0.559102	-0.283047
ADNP	activity-dependent neuroprotector homeobox	ILMN_1657993	8.50455	7.44228	8.06229	7.50344	-0.558858	-0.442251
DNTTIP1	deoxynucleotidyltransferase, terminal, interacting protein 1	ILMN_1691117	9.17689	9.08875	9.46384	8.90601	-0.557828	0.286945
CXorf48	chromosome X open reading frame 48	ILMN_2317446	8.94834	8.71531	8.98917	8.43136	-0.557806	0.0408301
SGSH	N-sulfoglucosamine sulfohydrolase	ILMN_2133675	9.24725	8.76201	9.13675	8.57913	-0.557629	-0.110491
IL7R	interleukin 7 receptor	ILMN_2342579	7.33746	7.22547	7.83947	7.28188	-0.557587	0.502002
LANCL2	LanC lantibiotic synthetase component C-like 2 (bacterial)	ILMN_1708009	7.96198	7.2889	7.90582	7.34837	-0.557445	-0.0561571
BANP	BTG3 associated nuclear protein	ILMN_1663631	9.4664	9.06758	9.41803	8.86063	-0.557403	-0.0483644
ZNF621	zinc finger protein 621	ILMN_1785926	8.54056	8.17641	8.52323	7.96612	-0.557103	-0.0173336
UBE3A	ubiquitin protein ligase E3A	ILMN_1764549	9.55309	9.20595	9.76973	9.21272	-0.557009	0.216636
C3orf38	chromosome 3 open reading frame 38	ILMN_2078264	8.4671	8.10029	8.72196	8.16539	-0.556571	0.254861
PRDM4	PR domain containing 4	ILMN_1691432	8.60251	7.97133	8.42016	7.86459	-0.555573	-0.182351
VAMP5	vesicle-associated membrane protein 5	ILMN_1809467	10.2107	9.88502	10.4834	9.92804	-0.55535	0.272669
PLEKHO1	pleckstrin homology domain containing, family O member 1	ILMN_1694213	8.13045	7.54725	8.02746	7.47273	-0.554729	-0.102994
TMEM101	transmembrane protein 101	ILMN_1667716	8.90303	8.38816	8.63106	8.07705	-0.554016	-0.271969
SLC39A1	solute carrier family 39 (zinc transporter), member 1	ILMN_2116714	9.80654	9.42528	9.93324	9.37983	-0.55341	0.1267
CTSL	cathepsin L	ILMN_1694757	8.42146	8.26617	8.65716	8.10465	-0.552508	0.235695
RAB32	RAB32, member RAS oncogene family	ILMN_2115434	9.85772	9.1469	9.73088	9.17894	-0.551934	-0.126841
NA	NA	ILMN_1900520	8.1407	7.59456	8.05951	7.50775	-0.551758	-0.0811977
ABCB10	ATP-binding cassette, sub-family B (MDR/TAP), member 10	ILMN_1665730	8.36314	8.26533	8.45493	7.90321	-0.551723	0.0917946
DUS3L	dihydrouridine synthase 3-like (S. cerevisiae)	ILMN_1723235	7.6784	7.30313	7.8683	7.31666	-0.551634	0.189898
DUSP22	dual specificity phosphatase 22	ILMN_1671809	8.84551	8.62308	9.03102	8.47961	-0.551409	0.18551
HDGF	hepatoma-derived growth factor	ILMN_1765621	9.45575	9.07346	9.66726	9.11602	-0.551246	0.211513
CREBRF	CREB3 regulatory factor	ILMN_2195821	8.55056	8.30095	8.84964	8.29904	-0.550595	0.299077
WIBG	within bgcn homolog (Drosophila)	ILMN_1751431	8.08726	7.38123	7.95774	7.40747	-0.55027	-0.129519
NA	NA	ILMN_1731609	8.01995	7.60248	8.1365	7.58627	-0.550231	0.116548
RPN1	ribophorin I	ILMN_1660533	10.942	10.8652	11.233	10.6828	-0.550215	0.291032
NA	NA	ILMN_1791827	9.21347	8.78794	9.32345	8.77389	-0.549554	0.109976
ZNF33B	zinc finger protein 33B	ILMN_1742935	8.40203	7.6901	8.05034	7.50084	-0.549495	-0.351693
MXD4	MAX dimerization protein 4	ILMN_1756541	9.93475	9.16972	9.12809	8.5805	-0.54759	-0.80666
MFSD10	major facilitator superfamily domain containing 10	ILMN_1674874	10.4914	9.9537	10.3516	9.80401	-0.54757	-0.139821
SVIL	supervillin	ILMN_1671404	9.93791	9.40252	9.88609	9.33893	-0.54716	-0.0518224
LUM	lumican	ILMN_1790529	8.9733	8.78151	9.29749	8.75054	-0.546942	0.324188
ANAPC13	anaphase promoting complex subunit 13	ILMN_1793894	11.2386	10.2216	11.1353	10.5885	-0.546799	-0.10331
TEX29	testis expressed 29	ILMN_2042792	7.63156	7.29854	7.87655	7.32978	-0.546772	0.244998
LIPT1	lipoyltransferase 1	ILMN_1717524	8.09515	7.55739	8.01166	7.46509	-0.546573	-0.0834877
ITFG2	integrin alpha FG-GAP repeat containing 2	ILMN_1701244	8.05219	7.40414	7.95733	7.41097	-0.546362	-0.0948578
PHLDB2	pleckstrin homology-like domain, family B, member 2	ILMN_2179778	8.94376	8.03248	8.63523	8.08925	-0.545977	-0.308537
TTC27	tetratricopeptide repeat domain 27	ILMN_1757730	8.26065	7.62166	8.2455	7.69956	-0.545944	-0.0151479
ST7	suppression of tumorigenicity 7	ILMN_1707763	7.94111	7.43098	7.99933	7.4535	-0.545832	0.0582198
DMTF1	cyclin D binding myb-like transcription factor 1	ILMN_1750075	8.23138	8.17623	8.56425	8.01869	-0.545559	0.332867
NA	NA	ILMN_1813275	9.75952	9.41783	9.91462	9.36914	-0.545479	0.155101
PGK1	phosphoglycerate kinase 1	ILMN_1755749	11.3958	11.4872	11.9626	11.4172	-0.545437	0.56679
CUL1	cullin 1	ILMN_1749629	8.42427	7.80478	8.27972	7.73446	-0.545269	-0.144541
PIGW	phosphatidylinositol glycan anchor biosynthesis, class W	ILMN_1743397	7.76149	7.39157	7.95821	7.41407	-0.544136	0.196723
ARHGEF5	Rho guanine nucleotide exchange factor (GEF) 5	ILMN_1708093	7.64988	7.25154	7.80113	7.25744	-0.543696	0.151251
AKR1C4	aldo-keto reductase family 1, member C4	ILMN_1687757	7.28231	7.25892	7.91531	7.37189	-0.543418	0.633002
NA	NA	ILMN_1841620	7.75221	7.42982	8.0171	7.47489	-0.542204	0.264891
RTN4	reticulon 4	ILMN_1730611	13.3097	13.1117	13.5319	12.9898	-0.5421	0.222198
ELOVL1	ELOVL fatty acid elongase 1	ILMN_1798123	8.31072	8.14994	8.4846	7.94255	-0.542058	0.173889
ARPC4	actin related protein 2/3 complex, subunit 4, 20kDa	ILMN_2393763	10.7836	10.5351	11.2128	10.6712	-0.541586	0.429235
NA	NA	ILMN_1780968	7.26007	7.16047	7.74301	7.20165	-0.541364	0.482941
GIMAP2	GTPase, IMAP family member 2	ILMN_1689371	7.28693	7.22926	7.78026	7.23893	-0.541334	0.493335
NA	NA	ILMN_1733453	10.5152	10.3808	10.5817	10.0404	-0.541288	0.0665428
RIPK2	receptor-interacting serine-threonine kinase 2	ILMN_1758939	8.64517	8.99141	10.059	9.51776	-0.541244	1.41383
NFYC	nuclear transcription factor Y, gamma	ILMN_1810488	8.09563	7.58107	8.22749	7.68686	-0.540631	0.131858
AKIP1	A kinase (PRKA) interacting protein 1	ILMN_1752988	9.59637	9.34785	9.53464	8.99431	-0.54033	-0.0617332
SEMA3C	sema domain, immunoglobulin domain (Ig), short basic domain, secreted, (semaphorin) 3C	ILMN_1695475	7.83326	7.70902	8.81865	8.27873	-0.539914	0.985386
TM9SF4	transmembrane 9 superfamily protein member 4	ILMN_1674421	9.28994	8.80441	9.31652	8.77665	-0.539875	0.0265876
IL32	interleukin 32	ILMN_1778010	7.27304	7.23473	8.26694	7.72716	-0.539783	0.993896
CCNL1	cyclin L1	ILMN_2094776	8.16281	7.97484	8.78969	8.25017	-0.539518	0.626879
CAPZA2	capping protein (actin filament) muscle Z-line, alpha 2	ILMN_1768870	11.135	10.5746	11.2028	10.6634	-0.539407	0.0678919
DDRGK1	DDRGK domain containing 1	ILMN_1797828	8.9313	8.47357	9.13434	8.59498	-0.539361	0.203039
ELF2	E74-like factor 2 (ets domain transcription factor)	ILMN_1691559	8.68643	8.08919	8.5049	7.96555	-0.539351	-0.181533
TNFAIP8L3	tumor necrosis factor, alpha-induced protein 8-like 3	ILMN_1682099	8.20544	7.62119	8.08011	7.54088	-0.53923	-0.12533
MURC	muscle-related coiled-coil protein	ILMN_1654854	8.12531	7.38216	8.01879	7.47978	-0.539007	-0.106528
LARP7	La ribonucleoprotein domain family, member 7	ILMN_1756104	8.82766	8.34007	8.82481	8.28608	-0.538725	-0.00285156
CCNA2	cyclin A2	ILMN_1786125	8.72862	8.20696	8.67126	8.1327	-0.538557	-0.0573629
NOG	noggin	ILMN_1652287	7.72127	7.21072	7.69256	7.15425	-0.538308	-0.0287069
FAR2	fatty acyl CoA reductase 2	ILMN_2202915	7.79661	7.41627	7.97222	7.43454	-0.537679	0.175609
BMP4	bone morphogenetic protein 4	ILMN_1740900	9.16445	8.52948	8.64476	8.10771	-0.537052	-0.519692
WEE1	WEE1 homolog (S. pombe)	ILMN_1778561	8.29678	7.5113	8.24278	7.70656	-0.53622	-0.054008
NIF3L1	NIF3 NGG1 interacting factor 3-like 1 (S. cerevisiae)	ILMN_1777066	9.44916	8.9217	9.1891	8.65288	-0.536217	-0.260059
CD34	CD34 molecule	ILMN_2341229	7.37585	7.24216	7.86077	7.32467	-0.536105	0.484922
HNRNPH3	heterogeneous nuclear ribonucleoprotein H3 (2H9)	ILMN_1654920	8.53231	8.2206	8.55577	8.01972	-0.536044	0.0234599
ARCN1	archain 1	ILMN_1699703	10.4223	9.69714	10.2755	9.74014	-0.535323	-0.14687
BCLAF1	BCL2-associated transcription factor 1	ILMN_2357272	8.32501	7.86316	8.3949	7.85967	-0.535232	0.0698938
TIPRL	TIP41, TOR signaling pathway regulator-like (S. cerevisiae)	ILMN_1781457	9.35412	9.12852	9.56566	9.03054	-0.535117	0.211546
DTWD1	DTW domain containing 1	ILMN_1740861	8.81437	8.31566	8.92037	8.38546	-0.534911	0.106002
VGLL4	vestigial like 4 (Drosophila)	ILMN_1768480	9.63484	9.21241	9.40073	8.86593	-0.534797	-0.234112
HK2	hexokinase 2	ILMN_1723486	7.45264	7.60804	8.14524	7.61062	-0.534624	0.692607
DIP2B	DIP2 disco-interacting protein 2 homolog B (Drosophila)	ILMN_2180352	10.004	9.62477	10.1255	9.59161	-0.533858	0.121508
YPEL5	yippee-like 5 (Drosophila)	ILMN_1711069	10.5248	9.57474	9.88965	9.35588	-0.53377	-0.635123
GART	phosphoribosylglycinamide formyltransferase, phosphoribosylglycinamide synthetase, phosphoribosylaminoimidazole synthetase	ILMN_1679476	9.47084	9.27819	9.52327	8.9896	-0.533672	0.0524338
AP1S1	adaptor-related protein complex 1, sigma 1 subunit	ILMN_1751345	10.238	9.71124	10.0633	9.5302	-0.533103	-0.174699
BTG3	BTG family, member 3	ILMN_2154836	7.94754	7.91392	8.52534	7.99225	-0.533099	0.577805
SERPINB1	serpin peptidase inhibitor, clade B (ovalbumin), member 1	ILMN_1679133	8.73299	8.68411	8.96495	8.43209	-0.532852	0.231956
AP1M1	adaptor-related protein complex 1, mu 1 subunit	ILMN_1754738	9.32403	8.78953	9.1104	8.57787	-0.532533	-0.213636
SRSF7	serine/arginine-rich splicing factor 7	ILMN_1778836	9.17506	8.5541	9.20792	8.67555	-0.532369	0.0328568
ERO1L	ERO1-like (S. cerevisiae)	ILMN_1744963	8.99216	8.90272	9.62839	9.09614	-0.532245	0.636231
KRT6B	keratin 6B	ILMN_1721354	7.32722	7.25181	7.96114	7.42932	-0.531819	0.633927
SDF4	stromal cell derived factor 4	ILMN_2378257	9.89156	9.86615	10.2266	9.69499	-0.531563	0.334995
C10orf32	chromosome 10 open reading frame 32	ILMN_2151056	8.88828	7.9502	8.53414	8.00311	-0.531027	-0.354146
KRTCAP2	keratinocyte associated protein 2	ILMN_1658802	9.99987	9.88672	10.087	9.55607	-0.530882	0.0870869
NUDT2	nudix (nucleoside diphosphate linked moiety X)-type motif 2	ILMN_1778347	9.28209	8.8036	9.07515	8.5445	-0.530657	-0.20694
LINC00909	long intergenic non-protein coding RNA 909	ILMN_1725528	8.20226	7.63015	8.23459	7.70449	-0.530093	0.0323262
ZP3	zona pellucida glycoprotein 3 (sperm receptor)	ILMN_1805377	8.0031	7.92758	8.5075	7.97752	-0.529975	0.504395
TJP1	tight junction protein 1	ILMN_1691499	9.34748	9.37793	9.56534	9.03601	-0.529335	0.217862
COMMD7	COMM domain containing 7	ILMN_1810334	11.2872	10.5644	11.1135	10.5845	-0.529041	-0.173697
CHRNB1	cholinergic receptor, nicotinic, beta 1 (muscle)	ILMN_1741131	8.14838	7.58667	8.30649	7.77755	-0.528934	0.158106
ARF1	ADP-ribosylation factor 1	ILMN_1802203	10.7369	10.4116	10.9254	10.3974	-0.52797	0.188491
GSTO1	glutathione S-transferase omega 1	ILMN_2227573	12.2526	11.7382	12.6225	12.0947	-0.527772	0.369896
TSSC4	tumor suppressing subtransferable candidate 4	ILMN_1802753	8.12984	7.65166	8.06752	7.54025	-0.527264	-0.0623285
WSB1	WD repeat and SOCS box containing 1	ILMN_1747759	7.75984	7.48598	8.04102	7.5139	-0.527122	0.281176
NCOA5	nuclear receptor coactivator 5	ILMN_1770035	8.49603	8.08408	8.29499	7.76822	-0.526769	-0.201034
MRPL39	mitochondrial ribosomal protein L39	ILMN_1726391	9.57886	9.49914	10.0952	9.56847	-0.526767	0.516374
DCBLD2	discoidin, CUB and LCCL domain containing 2	ILMN_1735499	11.7646	11.1396	11.5268	11.0005	-0.526313	-0.237815
ZMIZ1	zinc finger, MIZ-type containing 1	ILMN_1771627	9.48376	9.36859	10.1451	9.61899	-0.526086	0.661323
MYOF	myoferlin	ILMN_2370976	9.36418	9.30408	9.46145	8.93553	-0.52592	0.0972761
RP2	retinitis pigmentosa 2 (X-linked recessive)	ILMN_1659255	8.17924	8.32938	8.89194	8.36624	-0.525703	0.712698
DYRK2	dual-specificity tyrosine-(Y)-phosphorylation regulated kinase 2	ILMN_2374249	8.41459	7.98714	8.51024	7.98583	-0.524406	0.095646
IRF2BP2	interferon regulatory factor 2 binding protein 2	ILMN_2394561	8.47747	7.78839	8.26837	7.74406	-0.524304	-0.209104
TICAM1	toll-like receptor adaptor molecule 1	ILMN_1724863	8.50041	8.1246	9.52936	9.00519	-0.524169	1.02895
FNTA	farnesyltransferase, CAAX box, alpha	ILMN_1746494	8.57121	8.35223	8.76356	8.23945	-0.524114	0.192353
FEZ1	fasciculation and elongation protein zeta 1 (zygin I)	ILMN_1779071	8.79273	8.92627	9.44301	8.919	-0.524013	0.650286
DUSP22	dual specificity phosphatase 22	ILMN_1730765	8.0498	7.94951	8.19602	7.67222	-0.523803	0.146219
APP	amyloid beta (A4) precursor protein	ILMN_2404063	10.1685	10.2578	10.627	10.1033	-0.523694	0.458487
RHBDF2	rhomboid 5 homolog 2 (Drosophila)	ILMN_1691717	8.02199	8.3314	8.8226	8.29906	-0.523537	0.800605
YY1	YY1 transcription factor	ILMN_2181540	9.16159	8.27146	8.8652	8.34245	-0.522752	-0.296392
PGAM4	phosphoglycerate mutase family member 4	ILMN_1682953	9.44174	9.3836	9.66612	9.14344	-0.52268	0.224387
TGFBR2	transforming growth factor, beta receptor II (70/80kDa)	ILMN_2384241	10.3403	9.45144	9.94883	9.42649	-0.522341	-0.391492
NLRX1	NLR family member X1	ILMN_1723768	7.92554	7.42447	7.94414	7.42203	-0.522118	0.018605
DCTN6	dynactin 6	ILMN_1744059	9.80165	8.96655	9.44036	8.91841	-0.521959	-0.361288
CNPPD1	cyclin Pas1/PHO80 domain containing 1	ILMN_1795419	8.15403	7.69708	7.98968	7.46782	-0.521859	-0.164347
PPRC1	peroxisome proliferator-activated receptor gamma, coactivator-related 1	ILMN_1796210	8.08181	7.43139	8.10788	7.58606	-0.521824	0.0260722
IRAK1	interleukin-1 receptor-associated kinase 1	ILMN_2379130	10.5296	10.183	10.6684	10.1479	-0.520519	0.138776
RRAGC	Ras-related GTP binding C	ILMN_1760121	9.45072	9.18618	9.43457	8.91518	-0.519391	-0.0161527
LPXN	leupaxin	ILMN_1742789	8.27765	7.85784	8.39605	7.87713	-0.518924	0.118396
NA	NA	ILMN_1692072	8.72412	7.9824	8.43624	7.9174	-0.518833	-0.28788
ZNF672	zinc finger protein 672	ILMN_1669094	8.01654	7.50462	8.08858	7.56982	-0.518761	0.0720454
WSB1	WD repeat and SOCS box containing 1	ILMN_1664802	8.52426	8.43129	9.1176	8.59905	-0.51855	0.593332
C19orf12	chromosome 19 open reading frame 12	ILMN_1664920	8.96419	8.40074	8.68717	8.16927	-0.517901	-0.277018
VOPP1	vesicular, overexpressed in cancer, prosurvival protein 1	ILMN_1757827	8.39242	8.08747	8.41885	7.90193	-0.516922	0.0264314
MGAT1	mannosyl (alpha-1,3-)-glycoprotein beta-1,2-N-acetylglucosaminyltransferase	ILMN_1761912	9.24363	9.22345	9.34867	8.83213	-0.516543	0.10504
AIP	aryl hydrocarbon receptor interacting protein	ILMN_2103841	8.87501	8.50164	8.82586	8.30937	-0.516492	-0.0491541
IL36RN	interleukin 36 receptor antagonist	ILMN_1804901	7.14897	6.98631	7.5746	7.05835	-0.516248	0.42563
RAF1	v-raf-1 murine leukemia viral oncogene homolog 1	ILMN_1813489	8.55236	7.95022	8.58888	8.07307	-0.51581	0.036518
ARID1A	AT rich interactive domain 1A (SWI-like)	ILMN_1797341	9.00303	8.51248	9.11765	8.60216	-0.515498	0.114624
MVP	major vault protein	ILMN_1803277	9.58978	9.59189	9.82375	9.30832	-0.515432	0.233976
THOC6	THO complex 6 homolog (Drosophila)	ILMN_1679880	8.03231	7.53128	8.05228	7.53749	-0.514788	0.019967
DPM3	dolichyl-phosphate mannosyltransferase polypeptide 3	ILMN_2376408	8.54258	8.52451	8.76675	8.253	-0.513748	0.224168
PLEK	pleckstrin	ILMN_1795762	7.2613	7.22925	7.80671	7.29379	-0.51292	0.545416
TMEM192	transmembrane protein 192	ILMN_2189859	9.6004	8.9258	9.06661	8.55389	-0.512718	-0.533798
MCRS1	microspherule protein 1	ILMN_1713147	8.18508	7.66461	8.08446	7.572	-0.51246	-0.100618
CEBPG	CCAAT/enhancer binding protein (C/EBP), gamma	ILMN_1716766	8.41523	8.09722	8.5407	8.02842	-0.512272	0.125468
TGFBR2	transforming growth factor, beta receptor II (70/80kDa)	ILMN_1726245	9.95835	8.99381	9.44783	8.9357	-0.512121	-0.510521
GTF2IRD2B	GTF2I repeat domain containing 2B	ILMN_1760011	8.01277	7.59186	8.01098	7.49949	-0.511482	-0.00179235
ABCC3	ATP-binding cassette, sub-family C (CFTR/MRP), member 3	ILMN_1677814	9.2663	8.88713	9.33139	8.82049	-0.510897	0.0650895
HIST2H2AA3	histone cluster 2, H2aa3	ILMN_2144426	9.64978	10.1596	10.4284	9.91799	-0.510412	0.778618
PHTF1	putative homeodomain transcription factor 1	ILMN_1803464	9.04095	8.61537	8.87697	8.3666	-0.510363	-0.16398
DCAF5	DDB1 and CUL4 associated factor 5	ILMN_1735402	8.18911	7.71061	8.17398	7.66365	-0.510322	-0.0151298
PTRH2	peptidyl-tRNA hydrolase 2	ILMN_2311548	9.78304	9.45979	9.87725	9.367	-0.510252	0.0942053
STRN3	striatin, calmodulin binding protein 3	ILMN_1772946	8.65505	8.48022	8.76476	8.2549	-0.509853	0.109706
MED16	mediator complex subunit 16	ILMN_1800451	8.4753	7.7845	8.19144	7.68186	-0.509582	-0.283856
IKBKG	inhibitor of kappa light polypeptide gene enhancer in B-cells, kinase gamma	ILMN_1707308	9.01061	8.81339	9.0331	8.52357	-0.509533	0.0224959
SGCE	sarcoglycan, epsilon	ILMN_1674620	10.9264	10.3245	10.8627	10.3533	-0.509333	-0.0637457
NA	NA	ILMN_1703316	8.53863	8.37543	8.80551	8.29639	-0.50912	0.26688
VPS25	vacuolar protein sorting 25 homolog (S. cerevisiae)	ILMN_1767691	9.03908	8.58188	9.01914	8.51086	-0.508279	-0.0199415
ABCC4	ATP-binding cassette, sub-family C (CFTR/MRP), member 4	ILMN_1788457	8.63999	8.71826	8.96486	8.45678	-0.508086	0.324875
MMADHC	methylmalonic aciduria (cobalamin deficiency) cblD type, with homocystinuria	ILMN_2090558	11.4305	10.8709	11.8632	11.356	-0.507222	0.432776
NBPF10	neuroblastoma breakpoint family, member 10	ILMN_2155719	10.0963	10.1768	10.4757	9.96853	-0.507127	0.379314
CYP51A1	cytochrome P450, family 51, subfamily A, polypeptide 1	ILMN_1664718	8.77515	8.62891	8.87568	8.36898	-0.506696	0.100524
OAF	OAF homolog (Drosophila)	ILMN_1668345	11.3216	11.0503	11.8169	11.3103	-0.506613	0.495323
SYDE1	synapse defective 1, Rho GTPase, homolog 1 (C. elegans)	ILMN_1755822	7.7386	7.25704	7.81093	7.30435	-0.506575	0.0723274
YWHAH	tyrosine 3-monooxygenase/tryptophan 5-monooxygenase activation protein, eta polypeptide	ILMN_1728512	11.9983	11.2212	12.0592	11.5528	-0.506363	0.0608652
ARPC4	actin related protein 2/3 complex, subunit 4, 20kDa	ILMN_1707336	9.81966	9.52707	9.88843	9.38224	-0.506193	0.0687756
KIAA1522	KIAA1522	ILMN_1700384	8.2613	7.58711	8.1121	7.60625	-0.505852	-0.149202
METTL21B	methyltransferase like 21B	ILMN_1723846	8.10139	8.19757	8.43994	7.93432	-0.505619	0.338545
PPCS	phosphopantothenoylcysteine synthetase	ILMN_1776094	9.66714	9.3299	9.46114	8.95617	-0.504967	-0.206006
RABAC1	Rab acceptor 1 (prenylated)	ILMN_2207363	10.0344	9.94139	10.0794	9.5745	-0.504924	0.0450494
MED22	mediator complex subunit 22	ILMN_1697218	8.60945	7.88113	8.41445	7.90977	-0.504688	-0.195001
KLHL9	kelch-like family member 9	ILMN_1664466	9.92157	9.00357	9.68145	9.17678	-0.504671	-0.240115
BANF1	barrier to autointegration factor 1	ILMN_1749243	8.21276	7.84053	8.28146	7.7768	-0.504657	0.0687005
ZC3HC1	zinc finger, C3HC-type containing 1	ILMN_1761479	9.64569	9.11808	9.45591	8.95178	-0.504125	-0.189783
SNX7	sorting nexin 7	ILMN_1685077	9.66453	9.10063	9.75816	9.25424	-0.503926	0.093634
LEPROT	leptin receptor overlapping transcript	ILMN_1661537	10.07	9.82607	10.0177	9.5139	-0.50381	-0.0522663
TNS1	tensin 1	ILMN_1807919	8.07116	7.51266	8.09929	7.59599	-0.503307	0.028135
NA	NA	ILMN_1873300	7.76871	7.51297	7.98329	7.4802	-0.50309	0.214585
ALCAM	activated leukocyte cell adhesion molecule	ILMN_1670870	9.09944	9.21271	9.92012	9.41708	-0.503037	0.820675
NDUFA9	NADH dehydrogenase (ubiquinone) 1 alpha subcomplex, 9, 39kDa	ILMN_1760741	9.76883	9.63198	9.93372	9.432	-0.501719	0.164896
SERTAD3	SERTA domain containing 3	ILMN_1801934	8.32475	8.06576	8.50472	8.00322	-0.501508	0.179973
SLCO3A1	solute carrier organic anion transporter family, member 3A1	ILMN_1654735	7.99432	8.06585	8.58028	8.07885	-0.501425	0.585955
NA	NA	ILMN_1764571	9.11704	8.58408	8.93975	8.43836	-0.501385	-0.177288
TUSC1	tumor suppressor candidate 1	ILMN_1707350	7.75141	7.26592	7.79846	7.29733	-0.50113	0.0470505
SYNPO2L	synaptopodin 2-like	ILMN_1690253	8.09973	7.25995	7.80427	7.30318	-0.501092	-0.295457
PIGV	phosphatidylinositol glycan anchor biosynthesis, class V	ILMN_1762993	8.65204	8.42007	8.62356	8.12271	-0.500854	-0.0284814
ARF4	ADP-ribosylation factor 4	ILMN_1723884	9.6806	9.4029	9.8339	9.33329	-0.500609	0.153299
RNF146	ring finger protein 146	ILMN_1685679	8.32722	7.75417	8.07864	7.57813	-0.50051	-0.248575
PLEKHF1	pleckstrin homology domain containing, family F (with FYVE domain) member 1	ILMN_1708041	8.8908	8.43346	8.70456	8.20428	-0.500286	-0.186235
SMAGP	small cell adhesion glycoprotein	ILMN_2380243	7.83962	7.48731	7.93768	7.43766	-0.500021	0.0980693
URGCP	upregulator of cell proliferation	ILMN_2386818	8.27366	7.78433	8.3183	7.81828	-0.500013	0.0446411
KMT2E	lysine (K)-specific methyltransferase 2E	ILMN_2259633	7.95915	7.44081	8.04707	7.54709	-0.499977	0.0879218
MAP4K4	mitogen-activated protein kinase kinase kinase kinase 4	ILMN_2375002	9.61917	9.14421	9.71167	9.21179	-0.499875	0.0924995
PRDX5	peroxiredoxin 5	ILMN_2383975	12.9205	12.8698	13.1306	12.6312	-0.499417	0.21018
RNF7	ring finger protein 7	ILMN_1711862	12.3587	11.4165	11.9016	11.4023	-0.499322	-0.457074
DNLZ	DNL-type zinc finger	ILMN_2112049	8.24693	7.7612	8.11229	7.61336	-0.498926	-0.134647
UHRF1	ubiquitin-like with PHD and ring finger domains 1	ILMN_1786065	8.71012	8.17777	8.6656	8.1669	-0.498699	-0.0445276
COQ9	coenzyme Q9 homolog (S. cerevisiae)	ILMN_1756898	9.86634	9.29147	9.611	9.11241	-0.498593	-0.255334
SNORA70	small nucleolar RNA, H/ACA box 70	ILMN_1730773	7.98496	7.71244	8.02216	7.5236	-0.498556	0.0372024
UBA6	ubiquitin-like modifier activating enzyme 6	ILMN_1675085	8.42598	8.26552	8.83956	8.34155	-0.49801	0.413585
CES2	carboxylesterase 2	ILMN_1696675	9.69599	9.51874	9.78313	9.28521	-0.497921	0.087142
TMEM131	transmembrane protein 131	ILMN_1753608	9.68977	9.54148	9.62036	9.12276	-0.497599	-0.0694164
COL4A1	collagen, type IV, alpha 1	ILMN_1653028	10.2709	10.2473	10.629	10.1316	-0.497442	0.358107
PPFIBP1	PTPRF interacting protein, binding protein 1 (liprin beta 1)	ILMN_1679460	9.00674	8.63809	9.03193	8.53491	-0.49702	0.0251906
FEZ1	fasciculation and elongation protein zeta 1 (zygin I)	ILMN_1727992	7.68859	7.84133	8.29657	7.7996	-0.496967	0.607979
RBM3	RNA binding motif (RNP1, RRM) protein 3	ILMN_1698213	7.97672	7.79501	8.117	7.62034	-0.496654	0.140273
MGAT4B	mannosyl (alpha-1,3-)-glycoprotein beta-1,4-N-acetylglucosaminyltransferase, isozyme B	ILMN_1796106	9.80576	9.43192	9.86277	9.3663	-0.496473	0.0570082
UBE2C	ubiquitin-conjugating enzyme E2C	ILMN_1714730	9.4324	9.17748	9.50591	9.00955	-0.496366	0.07351
ZBTB20	zinc finger and BTB domain containing 20	ILMN_1689456	8.05485	7.68816	7.98477	7.48853	-0.496239	-0.0700764
PRKAG1	protein kinase, AMP-activated, gamma 1 non-catalytic subunit	ILMN_1751984	8.73775	8.46209	8.70027	8.20448	-0.495794	-0.0374803
IL10	interleukin 10	ILMN_2073307	8.1996	8.25334	8.64074	8.14495	-0.495782	0.44114
HKDC1	hexokinase domain containing 1	ILMN_1752502	7.90606	7.72917	8.30863	7.81322	-0.495411	0.402575
GBP3	guanylate binding protein 3	ILMN_1725314	7.32114	7.23615	7.82636	7.3311	-0.495257	0.505222
PPP2R3C	protein phosphatase 2, regulatory subunit B'', gamma	ILMN_2214603	8.9931	8.53142	9.00875	8.51376	-0.49499	0.0156509
SLC39A14	solute carrier family 39 (zinc transporter), member 14	ILMN_1764629	8.88058	9.55514	11.3878	10.893	-0.494802	2.50726
NA	NA	ILMN_1721411	7.24026	7.23163	7.70534	7.21068	-0.494664	0.465083
TMEM44	transmembrane protein 44	ILMN_1688848	8.0152	7.47204	7.91478	7.42019	-0.494592	-0.100416
EWSR1	EWS RNA-binding protein 1	ILMN_1727041	10.5717	10.185	10.621	10.1266	-0.49436	0.0493383
STT3A	STT3A, subunit of the oligosaccharyltransferase complex (catalytic)	ILMN_1746090	10.0684	10.0911	10.5422	10.048	-0.494202	0.473817
APP	amyloid beta (A4) precursor protein	ILMN_2404065	11.1604	10.9488	11.7137	11.2196	-0.494138	0.553319
MRGBP	MRG/MORF4L binding protein	ILMN_1790136	9.07343	8.78777	9.28036	8.78729	-0.493069	0.206926
NUDT2	nudix (nucleoside diphosphate linked moiety X)-type motif 2	ILMN_2349444	8.46074	8.21873	8.36914	7.87612	-0.49302	-0.0915978
NA	NA	ILMN_1707493	8.1399	8.16545	8.32798	7.8353	-0.492685	0.188084
PPP2R4	protein phosphatase 2A activator, regulatory subunit 4	ILMN_1729123	10.0117	9.51815	9.858	9.36536	-0.492642	-0.153678
TOR3A	torsin family 3, member A	ILMN_1768181	8.16257	8.45814	8.36512	7.87249	-0.49263	0.202556
SNUPN	snurportin 1	ILMN_2364535	8.44403	7.68094	8.20091	7.70851	-0.492395	-0.24312
CPED1	cadherin-like and PC-esterase domain containing 1	ILMN_1677038	8.548	8.61007	8.92762	8.43537	-0.492247	0.379625
C10orf32	chromosome 10 open reading frame 32	ILMN_1772706	8.64	8.15013	8.63977	8.1478	-0.49197	-0.000231754
EGFLAM	EGF-like, fibronectin type III and laminin G domains	ILMN_1654109	8.44521	7.76596	8.221	7.72924	-0.491766	-0.224207
LTB	lymphotoxin beta (TNF superfamily, member 3)	ILMN_2376204	7.12705	7.04818	7.71904	7.22814	-0.490901	0.591989
B2M	beta-2-microglobulin	ILMN_2148459	11.5616	11.6979	11.82	11.3293	-0.490722	0.258387
NBPF9	neuroblastoma breakpoint family, member 9	ILMN_2115490	9.56782	9.43934	9.8527	9.36261	-0.490092	0.284881
CCNT2	cyclin T2	ILMN_1722522	8.08931	7.59773	8.1692	7.67927	-0.489933	0.0798911
C20orf24	chromosome 20 open reading frame 24	ILMN_2387599	12.2867	12.1282	12.8662	12.3766	-0.489669	0.579491
STX3	syntaxin 3	ILMN_1659544	9.93198	9.21105	9.48016	8.99084	-0.489318	-0.451828
FOLR3	folate receptor 3 (gamma)	ILMN_1730454	7.99193	7.60398	7.97041	7.4811	-0.489304	-0.0215213
KIAA1551	KIAA1551	ILMN_2229922	7.68245	7.57635	8.02071	7.5316	-0.489117	0.338263
RNASEL	ribonuclease L (2',5'-oligoisoadenylate synthetase-dependent)	ILMN_2210601	8.18801	7.53047	8.0519	7.5629	-0.489003	-0.136106
SAMD4A	sterile alpha motif domain containing 4A	ILMN_2119297	7.33847	7.26473	8.00445	7.51575	-0.488695	0.665982
LOC285074	anaphase promoting complex subunit 1 pseudogene	ILMN_2278433	8.62809	8.27912	8.70894	8.22054	-0.4884	0.0808484
CHURC1	churchill domain containing 1	ILMN_1798177	10.2288	9.67195	10.0792	9.59119	-0.488055	-0.149585
PIGB	phosphatidylinositol glycan anchor biosynthesis, class B	ILMN_1733311	8.64977	8.15796	8.441	7.9532	-0.487805	-0.208766
CDC42	cell division cycle 42	ILMN_1675156	8.64811	8.3107	8.71861	8.23099	-0.48762	0.0705007
CDK4	cyclin-dependent kinase 4	ILMN_1689001	10.3511	9.84347	10.1575	9.6699	-0.487583	-0.193604
MAP3K6	mitogen-activated protein kinase kinase kinase 6	ILMN_1694539	8.05793	7.60114	8.10729	7.61997	-0.487319	0.0493528
PLAUR	plasminogen activator, urokinase receptor	ILMN_1691508	7.86531	7.72253	8.08466	7.59735	-0.487309	0.219349
NA	NA	ILMN_1761281	8.3546	8.60964	9.55158	9.06429	-0.487289	1.19698
CAV3	caveolin 3	ILMN_1804980	8.10343	7.28474	7.779	7.29242	-0.48658	-0.32443
ADAMTS9	ADAM metallopeptidase with thrombospondin type 1 motif, 9	ILMN_1805543	7.26439	7.28477	7.88605	7.39999	-0.486066	0.62166
NRIP1	nuclear receptor interacting protein 1	ILMN_1718629	8.62094	8.10723	8.50085	8.01506	-0.485793	-0.120086
CHRNA1	cholinergic receptor, nicotinic, alpha 1 (muscle)	ILMN_2361768	11.104	10.4925	10.9711	10.4862	-0.484984	-0.132833
TJP1	tight junction protein 1	ILMN_2403006	8.34341	8.23281	8.89756	8.4128	-0.484758	0.554147
SUMO3	small ubiquitin-like modifier 3	ILMN_1725642	10.5153	9.56216	10.1418	9.65704	-0.484743	-0.373483
EXOSC10	exosome component 10	ILMN_2402168	8.25092	7.82512	8.17205	7.68733	-0.484718	-0.0788716
KIAA1551	KIAA1551	ILMN_1726289	7.89752	7.70753	8.04703	7.56253	-0.484503	0.149511
MYO1C	myosin IC	ILMN_1812616	8.25448	8.40523	8.5076	8.02331	-0.484287	0.253113
CHCHD5	coiled-coil-helix-coiled-coil-helix domain containing 5	ILMN_1797530	9.14455	8.73466	9.01316	8.52893	-0.484236	-0.131384
CDK13	cyclin-dependent kinase 13	ILMN_2356068	8.04804	7.66735	8.07046	7.58676	-0.483702	0.0224238
GTPBP4	GTP binding protein 4	ILMN_1742577	9.93034	9.60272	10.2035	9.71994	-0.483567	0.273172
PNISR	PNN-interacting serine/arginine-rich protein	ILMN_2161357	8.32792	7.57684	8.09455	7.61104	-0.483507	-0.233374
PRKAG1	protein kinase, AMP-activated, gamma 1 non-catalytic subunit	ILMN_2412101	8.25581	8.13343	8.29716	7.8138	-0.483358	0.041345
PSMA6	proteasome (prosome, macropain) subunit, alpha type, 6	ILMN_2151818	12.4131	12.0346	13.1854	12.7024	-0.482968	0.772326
ALYREF	Aly/REF export factor	ILMN_2364062	8.29776	8.02033	8.51866	8.03703	-0.481633	0.220904
DDX3X	DEAD (Asp-Glu-Ala-Asp) box helicase 3, X-linked	ILMN_1794392	10.1306	9.89789	10.5026	10.0212	-0.481353	0.372001
METTL1	methyltransferase like 1	ILMN_1815190	7.52323	7.33348	7.83137	7.35011	-0.481258	0.308144
STRADA	STE20-related kinase adaptor alpha	ILMN_2315694	8.05364	7.87418	8.30394	7.82378	-0.480161	0.250301
CYP4F11	cytochrome P450, family 4, subfamily F, polypeptide 11	ILMN_1719883	7.75779	7.57421	7.96218	7.48219	-0.479985	0.20439
PDIA5	protein disulfide isomerase family A, member 5	ILMN_1695763	8.39804	8.51594	8.73814	8.25898	-0.479169	0.340109
DCP1A	decapping mRNA 1A	ILMN_1809285	7.58998	7.44137	7.98886	7.51006	-0.478805	0.398882
SNX33	sorting nexin 33	ILMN_1736093	8.06236	7.4663	7.94956	7.47092	-0.478644	-0.112803
BMPR2	bone morphogenetic protein receptor, type II (serine/threonine kinase)	ILMN_1789095	9.02921	9.00498	9.51751	9.03892	-0.478591	0.488301
DCBLD1	discoidin, CUB and LCCL domain containing 1	ILMN_1695604	8.11617	8.01421	8.37215	7.89379	-0.478357	0.255974
TCEAL8	transcription elongation factor A (SII)-like 8	ILMN_1656399	10.0206	9.52077	9.76803	9.28968	-0.478348	-0.252553
PSMB8	proteasome (prosome, macropain) subunit, beta type, 8	ILMN_1747195	7.32557	7.26264	7.76906	7.29072	-0.478343	0.443494
SMAD4	SMAD family member 4	ILMN_1741477	9.53097	9.16916	9.58281	9.10462	-0.47819	0.0518426
FBXO7	F-box protein 7	ILMN_1667112	8.1923	8.01854	8.15159	7.67344	-0.478146	-0.0407088
TMEM217	transmembrane protein 217	ILMN_1756238	7.44854	7.45369	7.92317	7.44505	-0.478126	0.474632
PRR14	proline rich 14	ILMN_1745329	8.80167	8.5075	8.76853	8.29085	-0.477671	-0.0331409
DTX3L	deltex 3-like (Drosophila)	ILMN_1784380	7.26754	7.22581	7.64177	7.16411	-0.477664	0.374238
MR1	major histocompatibility complex, class I-related	ILMN_2167416	8.11925	7.95867	8.40746	7.93007	-0.477395	0.288215
TGFB1I1	transforming growth factor beta 1 induced transcript 1	ILMN_2389876	8.05367	7.4118	7.94021	7.46285	-0.477358	-0.113458
C5orf15	chromosome 5 open reading frame 15	ILMN_1695917	10.4344	10.1871	10.6505	10.1735	-0.477006	0.216101
IBTK	inhibitor of Bruton agammaglobulinemia tyrosine kinase	ILMN_1675669	9.23778	8.58903	9.23819	8.76155	-0.476641	0.000411856
BTN3A1	butyrophilin, subfamily 3, member A1	ILMN_1802708	7.3393	7.3199	7.83837	7.36176	-0.476615	0.499076
XRCC5	X-ray repair complementing defective repair in Chinese hamster cells 5 (double-strand-break rejoining)	ILMN_2105983	8.68205	8.6229	8.67952	8.20303	-0.476492	-0.00253008
GPBP1	GC-rich promoter binding protein 1	ILMN_1711792	9.15153	8.81886	9.62186	9.14551	-0.476351	0.470328
CYB5R2	cytochrome b5 reductase 2	ILMN_1739576	7.26085	7.20569	7.73123	7.25518	-0.476043	0.470372
ACOT9	acyl-CoA thioesterase 9	ILMN_1658995	9.24882	8.92083	9.46971	8.99455	-0.475162	0.220888
MAP3K8	mitogen-activated protein kinase kinase kinase 8	ILMN_1741159	7.28261	7.34607	9.18186	8.70686	-0.474995	1.89925
HARS2	histidyl-tRNA synthetase 2, mitochondrial	ILMN_1715113	9.79576	9.24016	9.5383	9.06346	-0.474838	-0.257464
KRT10	keratin 10	ILMN_1716093	10.2804	9.62849	10.2182	9.74371	-0.474489	-0.0621616
WDR1	WD repeat domain 1	ILMN_1675844	9.24523	8.79049	9.0561	8.58165	-0.474459	-0.189128
IL15	interleukin 15	ILMN_2369221	7.35048	7.34883	7.85482	7.38045	-0.47437	0.504337
OAS2	2'-5'-oligoadenylate synthetase 2, 69/71kDa	ILMN_1709333	7.0674	7.04992	7.52361	7.05077	-0.472844	0.456215
IL32	interleukin 32	ILMN_2368530	7.44144	7.45162	8.60555	8.13329	-0.472266	1.16411
LGALS8	lectin, galactoside-binding, soluble, 8	ILMN_2356654	7.34755	7.32953	8.0187	7.54679	-0.471907	0.671149
SERPINB2	serpin peptidase inhibitor, clade B (ovalbumin), member 2	ILMN_2150856	7.21921	7.1664	8.01912	7.54745	-0.471678	0.799913
CCBE1	collagen and calcium binding EGF domains 1	ILMN_1813528	7.71996	7.50034	7.97208	7.50068	-0.471406	0.252119
C17orf49	chromosome 17 open reading frame 49	ILMN_1763688	9.20298	9.17458	9.42282	8.95164	-0.471186	0.219838
CHTOP	chromatin target of PRMT1	ILMN_1736234	8.70123	8.19887	8.55688	8.08588	-0.470998	-0.144352
ZBED5	zinc finger, BED-type containing 5	ILMN_2093500	8.77599	8.03361	8.40528	7.93429	-0.470987	-0.370712
ANP32B	acidic (leucine-rich) nuclear phosphoprotein 32 family, member B	ILMN_1684293	12.2181	11.6848	12.1841	11.7133	-0.470783	-0.0340582
CD68	CD68 molecule	ILMN_1714861	11.9551	11.7472	12.205	11.7345	-0.470564	0.249914
CAP2	CAP, adenylate cyclase-associated protein, 2 (yeast)	ILMN_1691237	10.891	10.1067	10.6597	10.1896	-0.470089	-0.23131
KLHL5	kelch-like family member 5	ILMN_2342437	8.23306	8.13939	8.74493	8.27488	-0.47005	0.511868
SRSF1	serine/arginine-rich splicing factor 1	ILMN_1795341	10.6163	9.88424	10.4358	9.9659	-0.469935	-0.180498
SLC35C2	solute carrier family 35 (GDP-fucose transporter), member C2	ILMN_1754235	8.24457	8.12295	8.3155	7.84604	-0.469463	0.0709323
ZNF689	zinc finger protein 689	ILMN_1759008	7.94369	7.42135	7.83285	7.3636	-0.469249	-0.110839
MED10	mediator complex subunit 10	ILMN_1707631	9.78362	9.24969	9.73655	9.26736	-0.469192	-0.0470669
BUB3	BUB3 mitotic checkpoint protein	ILMN_1693145	11.1238	10.7705	11.0716	10.6027	-0.468924	-0.0522516
PCDH7	protocadherin 7	ILMN_1710544	8.37625	7.64962	8.10315	7.63466	-0.468499	-0.273093
WISP1	WNT1 inducible signaling pathway protein 1	ILMN_1721067	7.35909	7.21742	7.74614	7.27787	-0.46827	0.387052
ZNF148	zinc finger protein 148	ILMN_2143822	8.83551	8.29049	8.68848	8.22052	-0.467955	-0.147033
RCAN1	regulator of calcineurin 1	ILMN_2367239	9.86181	9.45087	10.1822	9.71436	-0.467867	0.320416
PHLDB1	pleckstrin homology-like domain, family B, member 1	ILMN_1666819	8.61796	7.98844	8.30853	7.84071	-0.467814	-0.309439
NPEPPS	aminopeptidase puromycin sensitive	ILMN_2116127	9.53481	9.22251	9.42353	8.95592	-0.46761	-0.111276
C1S	complement component 1, s subcomponent	ILMN_1677603	7.32299	7.32769	7.77843	7.31106	-0.467379	0.455439
SMIM13	small integral membrane protein 13	ILMN_1889752	7.95941	7.82532	8.41544	7.94822	-0.467223	0.456037
RBCK1	RanBP-type and C3HC4-type zinc finger containing 1	ILMN_2406313	8.56433	8.51447	8.81847	8.35164	-0.466832	0.254135
DSCR3	Down syndrome critical region gene 3	ILMN_1717099	9.24486	8.76667	9.14583	8.67906	-0.466768	-0.0990292
COL8A1	collagen, type VIII, alpha 1	ILMN_1685433	8.42954	8.25152	8.61155	8.14506	-0.466485	0.182011
AES	amino-terminal enhancer of split	ILMN_2333107	9.5741	9.38105	9.56911	9.10283	-0.466286	-0.00498725
SYPL1	synaptophysin-like 1	ILMN_2377174	11.3994	10.7976	11.2365	10.7706	-0.465866	-0.162965
MFSD6	major facilitator superfamily domain containing 6	ILMN_1710209	8.75403	8.11112	8.54368	8.07828	-0.465403	-0.210353
ACOT1	acyl-CoA thioesterase 1	ILMN_1715543	7.77732	7.52629	7.88197	7.41687	-0.465106	0.104651
MED16	mediator complex subunit 16	ILMN_1730307	8.18669	7.62331	8.01149	7.54648	-0.465007	-0.175207
EDN1	endothelin 1	ILMN_1682775	7.47277	7.2362	7.74917	7.28421	-0.464959	0.276398
TMEM45A	transmembrane protein 45A	ILMN_2148913	8.76372	8.65344	9.32983	8.86487	-0.464954	0.566107
DUSP18	dual specificity phosphatase 18	ILMN_1734288	8.66224	7.90204	8.34154	7.87673	-0.464812	-0.320696
HSD11B1	hydroxysteroid (11-beta) dehydrogenase 1	ILMN_1811370	7.08417	7.10886	7.52009	7.05643	-0.463654	0.435918
PTGES2	prostaglandin E synthase 2	ILMN_2345015	9.03288	8.9056	9.11846	8.65536	-0.463097	0.0855727
PDS5A	PDS5, regulator of cohesion maintenance, homolog A (S. cerevisiae)	ILMN_1670931	8.74039	8.40261	8.71209	8.2491	-0.462989	-0.028302
UBTD2	ubiquitin domain containing 2	ILMN_1731412	7.73004	7.54496	8.36023	7.89732	-0.462911	0.63019
RPL6	ribosomal protein L6	ILMN_1717490	9.20344	8.86955	9.28896	8.82642	-0.462535	0.0855157
LOC388692	uncharacterized LOC388692	ILMN_2199554	7.4022	7.26518	7.7269	7.26453	-0.462372	0.324705
ECHDC2	enoyl CoA hydratase domain containing 2	ILMN_1671568	8.75863	8.75861	8.91421	8.45207	-0.462137	0.155582
GRINA	glutamate receptor, ionotropic, N-methyl D-aspartate-associated protein 1 (glutamate binding)	ILMN_2370872	9.74481	9.65715	9.94615	9.48442	-0.461732	0.201336
KDELC2	KDEL (Lys-Asp-Glu-Leu) containing 2	ILMN_1651557	8.25333	8.06654	8.25107	7.78968	-0.46139	-0.00225899
UPF2	UPF2 regulator of nonsense transcripts homolog (yeast)	ILMN_1796305	7.97892	7.68775	8.08871	7.62738	-0.461327	0.109785
FRMD6	FERM domain containing 6	ILMN_2330787	9.3797	8.81687	9.55399	9.09276	-0.461232	0.17429
NUP62	nucleoporin 62kDa	ILMN_2323491	7.97777	7.67246	8.17619	7.71535	-0.460839	0.198417
NA	NA	ILMN_1682873	13.998	14.1791	14.1338	13.6731	-0.460703	0.13585
FADS1	fatty acid desaturase 1	ILMN_1670134	9.49309	9.16297	9.33077	8.87016	-0.460607	-0.162323
DNAJC14	DnaJ (Hsp40) homolog, subfamily C, member 14	ILMN_1785177	8.2237	7.77229	8.19443	7.73392	-0.460512	-0.0292641
RDH14	retinol dehydrogenase 14 (all-trans/9-cis/11-cis)	ILMN_2222984	10.4632	9.56311	10.172	9.71163	-0.460387	-0.291218
PABPN1	poly(A) binding protein, nuclear 1	ILMN_1759154	9.17625	8.84366	8.86632	8.40601	-0.460307	-0.309928
PITX1	paired-like homeodomain 1	ILMN_1674386	8.86214	8.43433	8.67481	8.21477	-0.460039	-0.187327
COPZ1	coatomer protein complex, subunit zeta 1	ILMN_1728535	9.88846	9.41449	9.69444	9.23468	-0.459754	-0.194026
AGRN	agrin	ILMN_1770454	8.53041	8.90403	9.30021	8.84082	-0.459393	0.7698
SMIM7	small integral membrane protein 7	ILMN_1694759	8.54672	7.9844	8.44414	7.98486	-0.459277	-0.102584
ARPC3	actin related protein 2/3 complex, subunit 3, 21kDa	ILMN_1655561	12.2638	11.9285	12.2395	11.7805	-0.459027	-0.024263
NA	NA	ILMN_1715863	7.21657	7.19899	7.5197	7.06083	-0.458874	0.303134
DCUN1D3	DCN1, defective in cullin neddylation 1, domain containing 3	ILMN_1665455	8.49741	8.65257	9.02002	8.56179	-0.458234	0.522613
FBXL5	F-box and leucine-rich repeat protein 5	ILMN_2378100	8.30923	8.04051	8.47124	8.01365	-0.457592	0.162012
NME1-NME2	NME1-NME2 readthrough	ILMN_1662905	12.1915	11.8656	12.2716	11.8145	-0.457105	0.0800691
RRBP1	ribosome binding protein 1	ILMN_2360784	11.3203	10.7966	11.1799	10.7232	-0.456771	-0.140318
FZD1	frizzled family receptor 1	ILMN_2222065	7.76024	7.58463	8.05941	7.60283	-0.456582	0.299172
ARHGAP1	Rho GTPase activating protein 1	ILMN_1732060	10.4998	10.0795	10.1692	9.71265	-0.456567	-0.330561
PRR5L	proline rich 5 like	ILMN_1697491	7.98122	7.29647	7.74933	7.29276	-0.456566	-0.231888
PSMB5	proteasome (prosome, macropain) subunit, beta type, 5	ILMN_1744649	9.79963	9.50764	9.6717	9.21543	-0.456272	-0.127933
APP	amyloid beta (A4) precursor protein	ILMN_1653283	8.04768	8.0578	8.38346	7.92789	-0.45557	0.335786
HLA-DRA	major histocompatibility complex, class II, DR alpha	ILMN_2157441	7.44111	7.44492	7.88581	7.43027	-0.455532	0.444698
PDGFC	platelet derived growth factor C	ILMN_1683023	8.82057	8.07356	8.42768	7.97231	-0.455365	-0.392891
SMEK2	SMEK homolog 2, suppressor of mek1 (Dictyostelium)	ILMN_1661650	8.97	8.4044	8.79439	8.33905	-0.455339	-0.175608
HSD11B1	hydroxysteroid (11-beta) dehydrogenase 1	ILMN_2389501	7.24299	7.23947	7.69733	7.24323	-0.454099	0.454338
SLC7A1	solute carrier family 7 (cationic amino acid transporter, y+ system), member 1	ILMN_1683859	8.9239	8.78079	9.10977	8.65572	-0.454046	0.185866
ST7	suppression of tumorigenicity 7	ILMN_1746137	7.81667	7.59315	8.05484	7.6008	-0.454038	0.238174
RCC2	regulator of chromosome condensation 2	ILMN_1720124	9.25162	8.79771	9.11473	8.66086	-0.453865	-0.136887
ITPA	inosine triphosphatase (nucleoside triphosphate pyrophosphatase)	ILMN_1718334	8.52977	8.23149	8.52089	8.06743	-0.453461	-0.00887755
MYADM	myeloid-associated differentiation marker	ILMN_2308849	11.0158	10.6971	11.2286	10.7752	-0.453391	0.212787
AKAP17A	A kinase (PRKA) anchor protein 17A	ILMN_2117716	9.43469	9.24254	9.66686	9.21353	-0.453325	0.232174
KRIT1	KRIT1, ankyrin repeat containing	ILMN_1811261	8.16886	7.82467	8.16654	7.71343	-0.453114	-0.00231811
ITGAV	integrin, alpha V	ILMN_2169439	10.6874	10.4695	11.1501	10.6971	-0.453048	0.462674
HOMER3	homer homolog 3 (Drosophila)	ILMN_1811579	8.37901	8.05998	8.40114	7.94906	-0.452079	0.0221361
EGLN2	egl-9 family hypoxia-inducible factor 2	ILMN_1768773	8.04006	7.5215	7.9434	7.49142	-0.45198	-0.0966595
SIX5	SIX homeobox 5	ILMN_1793672	7.94698	7.55199	7.9668	7.51487	-0.451933	0.0198247
NDST1	N-deacetylase/N-sulfotransferase (heparan glucosaminyl) 1	ILMN_1807283	7.82081	7.6142	8.05447	7.60262	-0.45185	0.233658
WASH1	WAS protein family homolog 1	ILMN_1655952	9.38402	9.03065	9.0786	8.62688	-0.451722	-0.305421
APRT	adenine phosphoribosyltransferase	ILMN_1726410	9.25167	9.52226	9.51917	9.06769	-0.451485	0.267504
BMPR2	bone morphogenetic protein receptor, type II (serine/threonine kinase)	ILMN_2070896	8.76295	8.88881	9.12618	8.67496	-0.451221	0.363236
SPG11	spastic paraplegia 11 (autosomal recessive)	ILMN_1665049	9.23177	9.03202	9.21491	8.76382	-0.451087	-0.016869
CTSO	cathepsin O	ILMN_1769633	8.01766	7.52863	8.2007	7.74977	-0.45093	0.183044
ETS1	v-ets avian erythroblastosis virus E26 oncogene homolog 1	ILMN_2122103	9.54866	9.08311	9.69779	9.2469	-0.450893	0.149129
AXIN1	axin 1	ILMN_1766185	8.88509	8.40892	8.72587	8.27505	-0.450823	-0.159218
IRF2BP2	interferon regulatory factor 2 binding protein 2	ILMN_1671005	7.81367	7.49983	7.92025	7.46956	-0.450694	0.106581
ETS1	v-ets avian erythroblastosis virus E26 oncogene homolog 1	ILMN_1687538	10.6786	10.206	11.0931	10.6428	-0.450329	0.414559
STK10	serine/threonine kinase 10	ILMN_1651692	7.49057	7.29059	7.798	7.3479	-0.450097	0.307435
INO80D	INO80 complex subunit D	ILMN_1856861	7.63098	7.23099	7.67214	7.22228	-0.449856	0.0411561
MZF1	myeloid zinc finger 1	ILMN_1749838	8.01095	7.31304	7.83139	7.38164	-0.44975	-0.179552
PCGF5	polycomb group ring finger 5	ILMN_1788059	7.70908	7.55453	8.00976	7.56072	-0.449042	0.300678
DMTF1	cyclin D binding myb-like transcription factor 1	ILMN_2119486	8.58371	8.34667	8.67419	8.22556	-0.448633	0.0904863
MAP3K5	mitogen-activated protein kinase kinase kinase 5	ILMN_1726547	7.50947	7.4208	7.93185	7.48344	-0.44841	0.42238
AIM2	absent in melanoma 2	ILMN_1681301	7.1408	7.23154	7.60954	7.16138	-0.448167	0.468747
TSHZ3	teashirt zinc finger homeobox 3	ILMN_1743933	8.69003	8.29368	8.47234	8.02439	-0.447957	-0.217688
GCH1	GTP cyclohydrolase 1	ILMN_1788802	7.23317	7.25854	7.81247	7.36462	-0.447852	0.579298
NUBP1	nucleotide binding protein 1	ILMN_1689342	8.05687	7.56164	8.08455	7.63708	-0.447473	0.0276774
SP140	SP140 nuclear body protein	ILMN_1703263	8.08612	7.37649	7.92286	7.47575	-0.447112	-0.16326
KIAA0430	KIAA0430	ILMN_1793371	9.41956	8.68425	9.10439	8.65787	-0.446521	-0.315169
SDF4	stromal cell derived factor 4	ILMN_1696065	10.6306	10.4092	10.5812	10.135	-0.44624	-0.0493881
LONRF1	LON peptidase N-terminal domain and ring finger 1	ILMN_1705953	8.59682	8.04173	8.45392	8.00808	-0.445838	-0.142899
DTX2	deltex homolog 2 (Drosophila)	ILMN_1744129	7.54821	7.43877	7.93874	7.49295	-0.445789	0.39053
MFSD5	major facilitator superfamily domain containing 5	ILMN_1702065	9.09046	8.34693	8.6541	8.20837	-0.445727	-0.436362
EOGT	EGF domain-specific O-linked N-acetylglucosamine (GlcNAc) transferase	ILMN_1687084	7.90969	7.51356	8.04186	7.59651	-0.445348	0.132174
HGS	hepatocyte growth factor-regulated tyrosine kinase substrate	ILMN_1715994	10.1725	9.87834	10.035	9.5897	-0.445333	-0.137429
CKS1B	CDC28 protein kinase regulatory subunit 1B	ILMN_1719256	9.8534	9.63824	9.91519	9.47003	-0.445162	0.061791
BCAP29	B-cell receptor-associated protein 29	ILMN_1697642	9.60817	9.31327	9.83075	9.38601	-0.444742	0.222585
KRIT1	KRIT1, ankyrin repeat containing	ILMN_2323418	7.78402	7.5284	7.9324	7.48792	-0.444474	0.148375
LY6E	lymphocyte antigen 6 complex, locus E	ILMN_1695404	9.56055	9.78412	10.0431	9.59888	-0.444241	0.482572
WSB2	WD repeat and SOCS box containing 2	ILMN_1746664	8.21074	8.04502	8.14681	7.70354	-0.443268	-0.0639285
AAED1	AhpC/TSA antioxidant enzyme domain containing 1	ILMN_1717229	8.04763	7.68595	8.02456	7.58138	-0.44318	-0.0230696
EMR1	egf-like module containing, mucin-like, hormone receptor-like 1	ILMN_1780601	8.20593	8.31124	9.04231	8.59945	-0.442854	0.836376
CHM	choroideremia (Rab escort protein 1)	ILMN_1771238	9.52374	9.02365	9.5132	9.07042	-0.442775	-0.010544
PANK2	pantothenate kinase 2	ILMN_1708095	9.72344	9.36118	9.89101	9.44831	-0.442706	0.167574
MVP	major vault protein	ILMN_2344373	8.78366	8.68943	8.7829	8.34025	-0.442654	-0.000751017
CA2	carbonic anhydrase II	ILMN_1662795	7.2557	8.0865	8.84109	8.39903	-0.442067	1.58539
CAPNS1	calpain, small subunit 1	ILMN_2393254	9.96304	9.92771	9.90971	9.46768	-0.442032	-0.0533216
MCL1	myeloid cell leukemia sequence 1 (BCL2-related)	ILMN_1756806	8.39001	8.31962	8.95239	8.51082	-0.441573	0.562374
MED28	mediator complex subunit 28	ILMN_1749821	9.58312	9.03254	9.59245	9.15097	-0.441481	0.00932468
RFFL	ring finger and FYVE-like domain containing E3 ubiquitin protein ligase	ILMN_1753819	7.90398	7.82261	8.23854	7.7976	-0.440943	0.334557
TRAF1	TNF receptor-associated factor 1	ILMN_1698218	7.2604	7.1969	8.04977	7.60921	-0.440551	0.789366
MSL3	male-specific lethal 3 homolog (Drosophila)	ILMN_1713156	8.20999	8.27688	8.48177	8.04144	-0.440333	0.271777
ORC2	origin recognition complex, subunit 2	ILMN_2061452	8.67531	8.24427	8.5333	8.09298	-0.440322	-0.142007
FCHSD2	FCH and double SH3 domains 2	ILMN_1815734	8.07993	7.90443	8.37103	7.93079	-0.440237	0.291094
SEC61A1	Sec61 alpha 1 subunit (S. cerevisiae)	ILMN_1659564	11.0796	11.2428	11.2692	10.8291	-0.440119	0.18961
NA	NA	ILMN_1703692	10.8381	9.98324	10.339	9.89898	-0.44001	-0.499058
BCL9L	B-cell CLL/lymphoma 9-like	ILMN_1743966	7.73873	7.32426	7.86272	7.42275	-0.439971	0.123993
ZNF428	zinc finger protein 428	ILMN_1652754	10.5129	10.2339	10.3163	9.87653	-0.439819	-0.196551
HIPK2	homeodomain interacting protein kinase 2	ILMN_1912737	7.67924	7.39461	7.86871	7.42899	-0.439719	0.189474
PSMA3	proteasome (prosome, macropain) subunit, alpha type, 3	ILMN_2387553	10.0497	10.1213	10.5241	10.0847	-0.439403	0.474403
MTIF2	mitochondrial translational initiation factor 2	ILMN_1765520	9.19874	8.83595	9.07096	8.63186	-0.439103	-0.127784
SLC41A2	solute carrier family 41 (magnesium transporter), member 2	ILMN_1747197	7.81014	7.83293	8.62806	8.18912	-0.438938	0.817919
DYRK1A	dual-specificity tyrosine-(Y)-phosphorylation regulated kinase 1A	ILMN_1660663	7.87812	7.42689	7.84436	7.40578	-0.438583	-0.0337572
CCDC92	coiled-coil domain containing 92	ILMN_1731107	9.69484	9.45661	9.76972	9.33176	-0.437962	0.0748825
PARP3	poly (ADP-ribose) polymerase family, member 3	ILMN_2397954	9.78356	9.38894	9.61717	9.17928	-0.437889	-0.166389
RFX1	regulatory factor X, 1 (influences HLA class II expression)	ILMN_1725787	7.7719	7.26531	7.75383	7.31601	-0.43782	-0.0180673
HIPK2	homeodomain interacting protein kinase 2	ILMN_1687440	7.78955	7.53439	7.91106	7.47336	-0.437706	0.121517
C7orf25	chromosome 7 open reading frame 25	ILMN_1751051	8.57511	7.92983	8.3681	7.93046	-0.437649	-0.207006
OCIAD1	OCIA domain containing 1	ILMN_1799604	10.885	10.5481	10.9572	10.5197	-0.437509	0.0722038
TUBB	tubulin, beta class I	ILMN_2101885	11.3681	10.6385	11.2731	10.8359	-0.43717	-0.0949589
LGALSL	lectin, galactoside-binding-like	ILMN_1673548	7.7264	7.45851	7.92166	7.48463	-0.437032	0.195258
SORBS2	sorbin and SH3 domain containing 2	ILMN_1716407	8.2839	7.50086	7.82837	7.39142	-0.436951	-0.455523
STAMBPL1	STAM binding protein-like 1	ILMN_1682799	8.31892	7.60753	8.31701	7.88028	-0.436733	-0.00190188
CARS	cysteinyl-tRNA synthetase	ILMN_2367469	8.55453	8.32416	8.67623	8.23955	-0.436679	0.121694
KRCC1	lysine-rich coiled-coil 1	ILMN_1745620	8.07333	7.65839	8.18227	7.7457	-0.436574	0.108941
TOR1AIP1	torsin A interacting protein 1	ILMN_2141941	9.44627	9.14252	9.75793	9.32154	-0.436387	0.311659
RAB11FIP5	RAB11 family interacting protein 5 (class I)	ILMN_1740604	8.9792	8.56632	8.75352	8.31727	-0.436247	-0.225679
MRPS22	mitochondrial ribosomal protein S22	ILMN_1655377	10.2974	9.86769	10.1777	9.7415	-0.43618	-0.119673
N4BP1	NEDD4 binding protein 1	ILMN_2201966	7.44411	7.47188	7.80471	7.36853	-0.436175	0.3606
SRGAP1	SLIT-ROBO Rho GTPase activating protein 1	ILMN_1677432	7.9848	7.60942	8.09331	7.65732	-0.43599	0.108515
DARS	aspartyl-tRNA synthetase	ILMN_1813836	11.7544	11.1195	11.6475	11.2117	-0.435784	-0.106844
NFE2L1	nuclear factor, erythroid 2-like 1	ILMN_1739450	9.03178	9.22159	9.44173	9.00629	-0.435436	0.409944
PSME1	proteasome (prosome, macropain) activator subunit 1 (PA28 alpha)	ILMN_1806017	11.9593	11.8794	12.4198	11.9843	-0.435427	0.460415
LPP	LIM domain containing preferred translocation partner in lipoma	ILMN_1839019	9.282	9.33431	9.58514	9.15035	-0.434793	0.303141
ABR	active BCR-related	ILMN_1672878	9.47136	9.25578	9.81783	9.38342	-0.434406	0.346462
TAGLN2	transgelin 2	ILMN_1691892	9.2347	8.83207	9.15051	8.71622	-0.43429	-0.084197
SETD2	SET domain containing 2	ILMN_1769473	8.46747	8.27281	8.4955	8.06126	-0.434236	0.0280338
CHMP1A	charged multivesicular body protein 1A	ILMN_1709439	9.02672	8.92443	9.04917	8.61501	-0.434166	0.0224554
FOXA2	forkhead box A2	ILMN_1668052	8.87004	7.86732	8.21006	7.77601	-0.434049	-0.659977
SLC38A2	solute carrier family 38, member 2	ILMN_1651799	10.1568	9.46612	9.8422	9.40816	-0.434049	-0.314608
ACTG2	actin, gamma 2, smooth muscle, enteric	ILMN_1795325	12.4079	11.9778	12.5809	12.147	-0.433836	0.172964
SCAMP1	secretory carrier membrane protein 1	ILMN_1728907	10.6652	10.6606	11.3019	10.8681	-0.433789	0.636695
LGALS3BP	lectin, galactoside-binding, soluble, 3 binding protein	ILMN_1659688	8.89639	8.9771	9.31187	8.87818	-0.433689	0.415477
NA	NA	ILMN_1683250	7.8232	7.78806	8.11747	7.68382	-0.433649	0.294264
DEFB103A	defensin, beta 103A	ILMN_1714587	7.90217	7.51313	8.00394	7.57036	-0.433587	0.101772
ARF3	ADP-ribosylation factor 3	ILMN_1682938	9.26263	9.10817	9.36179	8.92853	-0.433268	0.099168
TRAM1	translocation associated membrane protein 1	ILMN_1737146	12.0587	11.6075	12.1474	11.715	-0.432425	0.0886939
SIRPA	signal-regulatory protein alpha	ILMN_2372974	7.75145	7.46649	7.86238	7.43025	-0.432131	0.110922
EOGT	EGF domain-specific O-linked N-acetylglucosamine (GlcNAc) transferase	ILMN_2136455	8.15557	7.79853	8.25489	7.8229	-0.431984	0.0993109
RRP36	ribosomal RNA processing 36 homolog (S. cerevisiae)	ILMN_1815039	9.48195	9.06212	9.32303	8.89108	-0.431948	-0.158917
ABL1	c-abl oncogene 1, non-receptor tyrosine kinase	ILMN_1713732	9.09091	8.82477	8.9507	8.51884	-0.431864	-0.140211
HMGCL	3-hydroxymethyl-3-methylglutaryl-CoA lyase	ILMN_2122420	8.17468	8.04119	8.14909	7.71744	-0.431655	-0.0255833
SREK1	splicing regulatory glutamine/lysine-rich protein 1	ILMN_2373266	8.29627	7.64632	8.08499	7.65349	-0.431503	-0.211278
SMAD3	SMAD family member 3	ILMN_1682738	8.54783	8.57655	9.00924	8.57802	-0.431216	0.461404
GATAD1	GATA zinc finger domain containing 1	ILMN_1710863	8.14868	7.65653	7.99817	7.5678	-0.430367	-0.150511
MLLT6	myeloid/lymphoid or mixed-lineage leukemia (trithorax homolog, Drosophila); translocated to, 6	ILMN_1718734	7.63051	7.30894	7.72912	7.29902	-0.430104	0.0986052
MTX1	metaxin 1	ILMN_1667222	7.96469	7.69173	7.97329	7.54345	-0.429836	0.00860085
SLTM	SAFB-like, transcription modulator	ILMN_1742224	8.69305	8.10312	8.57699	8.14719	-0.429797	-0.116063
TCF25	transcription factor 25 (basic helix-loop-helix)	ILMN_1814971	9.44204	8.91942	9.23138	8.80166	-0.42972	-0.210655
RAB34	RAB34, member RAS oncogene family	ILMN_1810486	8.5923	8.39423	8.71924	8.2896	-0.429643	0.126944
HLA-A	major histocompatibility complex, class I, A	ILMN_1671054	8.98131	9.21949	9.56125	9.13173	-0.429523	0.579944
SERPINA1	serpin peptidase inhibitor, clade A (alpha-1 antiproteinase, antitrypsin), member 1	ILMN_2338452	7.23956	7.23677	7.69573	7.26621	-0.429516	0.456162
ILK	integrin-linked kinase	ILMN_2364376	11.5493	11.3109	11.8113	11.382	-0.429388	0.262007
SSNA1	Sjogren syndrome nuclear autoantigen 1	ILMN_1715705	8.73485	8.24326	8.49352	8.06449	-0.42903	-0.24133
MAFG	v-maf avian musculoaponeurotic fibrosarcoma oncogene homolog G	ILMN_1692260	8.01588	7.5377	8.02158	7.59269	-0.428886	0.00569584
ZNF302	zinc finger protein 302	ILMN_2307450	9.21421	8.61615	8.83139	8.40251	-0.428876	-0.382824
ATP9A	ATPase, class II, type 9A	ILMN_2089073	10.4673	10.1664	10.3897	9.96119	-0.42856	-0.0775746
GNE	glucosamine (UDP-N-acetyl)-2-epimerase/N-acetylmannosamine kinase	ILMN_1729417	8.40995	8.05824	8.52711	8.09857	-0.428546	0.117169
QRICH1	glutamine-rich 1	ILMN_1676002	9.0675	8.56062	9.01076	8.58237	-0.428394	-0.0567391
PRKCH	protein kinase C, eta	ILMN_1780898	7.89761	7.96062	8.55588	8.12766	-0.428213	0.658271
RARRES2	retinoic acid receptor responder (tazarotene induced) 2	ILMN_1810844	8.3671	8.44296	8.5167	8.08863	-0.42807	0.149601
ACTR2	ARP2 actin-related protein 2 homolog (yeast)	ILMN_2388605	11.6112	11.4292	11.6955	11.2676	-0.427853	0.0842455
STEAP2	STEAP family member 2, metalloreductase	ILMN_1809101	7.45028	7.521	8.05731	7.63006	-0.427248	0.607027
FHL2	four and a half LIM domains 2	ILMN_2355831	11.3475	10.8435	11.3508	10.9235	-0.427237	0.00329977
YWHAE	tyrosine 3-monooxygenase/tryptophan 5-monooxygenase activation protein, epsilon polypeptide	ILMN_2252136	8.91745	8.86241	8.78495	8.35785	-0.427102	-0.1325
NA	NA	ILMN_1795856	8.11633	7.57659	7.97421	7.54789	-0.42632	-0.142118
NA	NA	ILMN_1784206	7.47422	7.53621	7.97555	7.54945	-0.426101	0.501336
UBE2D4	ubiquitin-conjugating enzyme E2D 4 (putative)	ILMN_1707084	8.99014	8.6295	8.87131	8.44528	-0.426031	-0.118837
EP400	E1A binding protein p400	ILMN_1673023	8.29046	8.24598	8.37891	7.9532	-0.425704	0.0884449
LRSAM1	leucine rich repeat and sterile alpha motif containing 1	ILMN_1811102	8.06553	7.70481	8.03327	7.60759	-0.425682	-0.0322617
LEF1	lymphoid enhancer-binding factor 1	ILMN_2213136	8.18038	7.47724	7.88935	7.46368	-0.425673	-0.29103
TMEM219	transmembrane protein 219	ILMN_1737644	10.1561	9.87314	10.2317	9.80605	-0.425604	0.075534
RNF14	ring finger protein 14	ILMN_1714461	9.71016	8.96872	9.34262	8.91702	-0.425595	-0.367536
FOXO3	forkhead box O3	ILMN_1844692	9.04068	8.82972	9.12368	8.69839	-0.425291	0.082996
ATIC	5-aminoimidazole-4-carboxamide ribonucleotide formyltransferase/IMP cyclohydrolase	ILMN_1673991	10.4239	10.2541	10.4421	10.0171	-0.425	0.0181524
HNRNPL	heterogeneous nuclear ribonucleoprotein L	ILMN_2389582	9.44165	9.33999	9.2977	8.87343	-0.424267	-0.143952
RAI1	retinoic acid induced 1	ILMN_1739810	7.88558	7.41216	7.81969	7.39561	-0.424073	-0.0658918
PRKAB1	protein kinase, AMP-activated, beta 1 non-catalytic subunit	ILMN_1793522	7.9466	7.86	8.0809	7.65714	-0.423755	0.134294
USP16	ubiquitin specific peptidase 16	ILMN_2397230	9.42961	8.84429	9.44404	9.02052	-0.423516	0.0144272
LSM1	LSM1 homolog, U6 small nuclear RNA associated (S. cerevisiae)	ILMN_2218450	11.2809	11.128	11.508	11.0846	-0.423473	0.227126
ZFAND2A	zinc finger, AN1-type domain 2A	ILMN_1694671	8.29806	8.10798	8.65844	8.23502	-0.423412	0.360376
PDCD10	programmed cell death 10	ILMN_1766024	10.1912	9.86545	10.3412	9.91802	-0.423174	0.149957
CDK9	cyclin-dependent kinase 9	ILMN_1747556	8.14781	7.7001	8.2116	7.78844	-0.423159	0.0637867
SYNCRIP	synaptotagmin binding, cytoplasmic RNA interacting protein	ILMN_1727740	9.80602	9.57303	9.80776	9.38484	-0.422925	0.00174319
GPX1	glutathione peroxidase 1	ILMN_1749662	10.8421	10.8253	10.8214	10.3991	-0.422366	-0.020629
AGTRAP	angiotensin II receptor-associated protein	ILMN_1802458	8.09828	7.95806	8.31378	7.89151	-0.422268	0.215501
NA	NA	ILMN_1854349	7.60638	7.28557	7.70809	7.28589	-0.422205	0.10171
MRPL14	mitochondrial ribosomal protein L14	ILMN_2072603	11.1753	10.2943	10.5877	10.1658	-0.421899	-0.587577
NLRC5	NLR family, CARD domain containing 5	ILMN_1716704	7.24378	7.21793	7.69589	7.27404	-0.421852	0.452114
IL8	interleukin 8	ILMN_2184373	7.51928	7.44404	14.3005	13.8787	-0.421792	6.78123
CHMP2A	charged multivesicular body protein 2A	ILMN_1671893	10.4744	10.3026	10.5266	10.105	-0.421675	0.052207
TGFB2	transforming growth factor, beta 2	ILMN_1812526	7.61195	7.25719	7.77289	7.35122	-0.421666	0.160936
IER5L	immediate early response 5-like	ILMN_1755620	8.09212	7.48036	7.86992	7.44853	-0.421388	-0.222199
MAFG	v-maf avian musculoaponeurotic fibrosarcoma oncogene homolog G	ILMN_2412761	7.70021	7.51198	7.94394	7.52264	-0.4213	0.243724
PPCS	phosphopantothenoylcysteine synthetase	ILMN_2396996	9.15656	8.52435	8.9955	8.57427	-0.421226	-0.161056
ZCCHC3	zinc finger, CCHC domain containing 3	ILMN_1786852	7.67714	7.26406	7.69142	7.27025	-0.421164	0.0142813
DYNC1I2	dynein, cytoplasmic 1, intermediate chain 2	ILMN_1773847	10.3591	9.9672	10.1528	9.73167	-0.421095	-0.206331
EARS2	glutamyl-tRNA synthetase 2, mitochondrial	ILMN_1758750	7.86764	7.51917	7.96338	7.54232	-0.421064	0.0957449
NME6	NME/NM23 nucleoside diphosphate kinase 6	ILMN_2229032	7.82133	7.48757	7.83075	7.40973	-0.421022	0.00942004
IL10RB	interleukin 10 receptor, beta	ILMN_2230892	10.2881	10.086	10.5041	10.0832	-0.420947	0.216009
RASSF1	Ras association (RalGDS/AF-6) domain family member 1	ILMN_1734205	7.72927	7.58791	8.04475	7.62404	-0.420712	0.315478
RRBP1	ribosome binding protein 1	ILMN_2268381	7.96368	7.77407	7.94765	7.52703	-0.420622	-0.0160238
TFE3	transcription factor binding to IGHM enhancer 3	ILMN_1764826	7.84135	7.40604	8.00112	7.58055	-0.420577	0.159776
ZBTB38	zinc finger and BTB domain containing 38	ILMN_2248863	7.71694	7.25649	7.73133	7.31094	-0.42039	0.0143931
RBCK1	RanBP-type and C3HC4-type zinc finger containing 1	ILMN_1751330	8.81746	8.8819	9.00679	8.58645	-0.420338	0.189326
MEX3C	mex-3 RNA binding family member C	ILMN_1658182	8.72377	8.18392	8.61871	8.19838	-0.420333	-0.105058
CNRIP1	cannabinoid receptor interacting protein 1	ILMN_2182148	8.1391	7.918	8.25916	7.83895	-0.42021	0.12006
NRG1	neuregulin 1	ILMN_1844593	7.54723	7.30621	7.80756	7.38753	-0.420034	0.260333
DYNC1H1	dynein, cytoplasmic 1, heavy chain 1	ILMN_1780302	9.14545	9.31938	9.39574	8.9758	-0.419942	0.250298
CCL5	chemokine (C-C motif) ligand 5	ILMN_2098126	7.24405	7.25701	8.11142	7.69181	-0.41961	0.867364
ZBTB43	zinc finger and BTB domain containing 43	ILMN_1731113	8.25005	7.94509	8.46741	8.04792	-0.419486	0.217361
MTHFD1L	methylenetetrahydrofolate dehydrogenase (NADP+ dependent) 1-like	ILMN_1772521	8.59413	8.50921	8.79186	8.37274	-0.419118	0.197725
SCRN1	secernin 1	ILMN_1756439	8.82877	8.19164	8.43443	8.01552	-0.418917	-0.39434
POGK	pogo transposable element with KRAB domain	ILMN_1756669	9.33693	8.79384	9.24261	8.82422	-0.41839	-0.0943145
PML	promyelocytic leukemia	ILMN_1811588	7.35064	7.23312	7.69045	7.27253	-0.417926	0.339808
NA	NA	ILMN_1829916	7.96847	7.32169	7.78606	7.36828	-0.417781	-0.182412
PHF5A	PHD finger protein 5A	ILMN_2112402	9.10221	8.87558	9.13351	8.71588	-0.417632	0.0313053
DHX37	DEAH (Asp-Glu-Ala-His) box polypeptide 37	ILMN_2192683	8.01102	7.95604	8.23796	7.82064	-0.417326	0.226942
CDC42BPB	CDC42 binding protein kinase beta (DMPK-like)	ILMN_1689989	8.43554	8.3608	8.47994	8.06291	-0.417029	0.0443984
GLOD4	glyoxalase domain containing 4	ILMN_1738656	9.15788	8.86627	8.8972	8.48018	-0.417022	-0.260674
SFXN4	sideroflexin 4	ILMN_1658437	8.97325	8.65178	8.92071	8.50376	-0.416949	-0.0525474
WFDC3	WAP four-disulfide core domain 3	ILMN_1740415	7.5959	7.3477	7.73922	7.32231	-0.416901	0.143317
NA	NA	ILMN_1860051	7.15907	7.11822	7.62421	7.20762	-0.416599	0.465147
AES	amino-terminal enhancer of split	ILMN_1712944	10.3982	10.0398	10.3814	9.96484	-0.416562	-0.0167956
MYOF	myoferlin	ILMN_1810289	10.9788	10.7366	11.1273	10.711	-0.416273	0.148467
PGK1	phosphoglycerate kinase 1	ILMN_2216852	10.5086	10.3493	11.0993	10.6834	-0.41591	0.590739
UBE2C	ubiquitin-conjugating enzyme E2C	ILMN_2301083	9.7302	9.57077	9.72859	9.31279	-0.415794	-0.00161183
DDX17	DEAD (Asp-Glu-Ala-Asp) box helicase 17	ILMN_1675124	7.93864	7.48866	7.86389	7.44828	-0.415609	-0.0747468
RAPH1	Ras association (RalGDS/AF-6) and pleckstrin homology domains 1	ILMN_1783846	8.64455	8.37118	8.9429	8.52729	-0.415607	0.298351
CCDC174	coiled-coil domain containing 174	ILMN_1750144	8.31524	8.02012	8.18991	7.77464	-0.415268	-0.125325
NA	NA	ILMN_1664398	7.67968	7.60803	7.80498	7.38978	-0.415195	0.125301
TMX1	thioredoxin-related transmembrane protein 1	ILMN_1691181	10.2081	10.099	10.6634	10.2484	-0.415015	0.455339
C3orf58	chromosome 3 open reading frame 58	ILMN_1797372	8.13284	7.73492	8.26548	7.85047	-0.415012	0.132645
BFAR	bifunctional apoptosis regulator	ILMN_1814808	9.47978	9.03674	9.10305	8.68833	-0.414712	-0.376737
MUC13	mucin 13, cell surface associated	ILMN_1651568	7.36555	7.24804	7.70765	7.29327	-0.414384	0.342096
GPR108	G protein-coupled receptor 108	ILMN_2396571	8.17481	8.0167	8.45906	8.04481	-0.414247	0.284247
TVP23B	trans-golgi network vesicle protein 23 homolog B (S. cerevisiae)	ILMN_1661593	9.09636	8.96378	9.69093	9.27672	-0.414211	0.59457
PDCD2	programmed cell death 2	ILMN_1758915	8.95727	8.70308	8.86896	8.45495	-0.414008	-0.0883151
BMP1	bone morphogenetic protein 1	ILMN_1800412	8.88717	8.68763	8.96503	8.55105	-0.413979	0.0778647
TMEM60	transmembrane protein 60	ILMN_1752213	11.0218	10.5102	10.8041	10.3902	-0.413922	-0.217686
APOL6	apolipoprotein L, 6	ILMN_1687201	7.24048	7.22898	7.62665	7.21293	-0.413724	0.386178
BTN3A3	butyrophilin, subfamily 3, member A3	ILMN_2373831	7.44792	7.29927	7.76118	7.34752	-0.413654	0.313262
ARHGAP10	Rho GTPase activating protein 10	ILMN_1736112	8.16392	7.85771	8.13107	7.71749	-0.413589	-0.032846
WDR18	WD repeat domain 18	ILMN_1694479	9.19334	8.82351	9.10536	8.69196	-0.413403	-0.0879811
EP300	E1A binding protein p300	ILMN_1744665	8.01061	7.64626	8.14577	7.73247	-0.413305	0.135161
C19orf12	chromosome 19 open reading frame 12	ILMN_1703695	8.29843	7.79971	8.286	7.87275	-0.413243	-0.0124353
HERPUD1	homocysteine-inducible, endoplasmic reticulum stress-inducible, ubiquitin-like domain member 1	ILMN_2374164	10.3226	9.86558	10.6714	10.2583	-0.413061	0.348828
HNRNPR	heterogeneous nuclear ribonucleoprotein R	ILMN_2175894	9.66717	9.36987	9.76279	9.34979	-0.412999	0.0956133
FHL3	four and a half LIM domains 3	ILMN_1703558	8.81913	8.56331	8.85927	8.44658	-0.412697	0.0401489
MUS81	MUS81 structure-specific endonuclease subunit	ILMN_1780937	8.33094	7.82725	8.20109	7.78843	-0.412662	-0.129842
PARL	presenilin associated, rhomboid-like	ILMN_2341467	9.69619	9.42344	9.61271	9.20034	-0.412365	-0.0834814
HECTD1	HECT domain containing E3 ubiquitin protein ligase 1	ILMN_1706094	9.83637	9.578	9.85879	9.44661	-0.412181	0.0224156
WDR4	WD repeat domain 4	ILMN_1656628	8.65593	8.51521	8.75369	8.34166	-0.412033	0.0977608
KIAA0226L	KIAA0226-like	ILMN_2196550	7.55339	7.264	7.68066	7.26867	-0.41199	0.127274
TPM4	tropomyosin 4	ILMN_1653180	9.69817	9.4224	9.65106	9.23981	-0.41125	-0.0471025
SP100	SP100 nuclear antigen	ILMN_1690920	7.352	7.28112	7.73149	7.32043	-0.41106	0.379487
LYRM4	LYR motif containing 4	ILMN_1740927	7.42183	7.41281	7.79968	7.38923	-0.410446	0.37785
SAFB	scaffold attachment factor B	ILMN_1722059	8.20739	7.85425	8.16013	7.75144	-0.408693	-0.0472588
CCNDBP1	cyclin D-type binding-protein 1	ILMN_1702247	9.54212	9.38871	9.50975	9.10106	-0.408692	-0.0323667
VRK2	vaccinia related kinase 2	ILMN_1750088	7.74936	7.28404	7.78043	7.37198	-0.408458	0.0310745
NA	NA	ILMN_1780382	9.55818	9.1232	9.4925	9.08418	-0.408324	-0.0656831
NA	NA	ILMN_2363361	8.70837	8.26864	8.6632	8.25497	-0.408232	-0.0451732
ARSD	arylsulfatase D	ILMN_1684956	8.02481	7.82366	8.06457	7.65671	-0.407865	0.0397591
ENO1	enolase 1, (alpha)	ILMN_1710756	13.6301	13.1015	13.6389	13.2312	-0.407765	0.00883636
EBI3	Epstein-Barr virus induced 3	ILMN_1802653	7.57419	7.57688	8.13263	7.7249	-0.407728	0.558445
ADRA1D	adrenoceptor alpha 1D	ILMN_1716421	7.25638	7.23276	7.65149	7.24396	-0.407536	0.395119
NA	NA	ILMN_1845086	7.94849	7.59666	7.93461	7.52713	-0.407478	-0.0138827
HM13	histocompatibility (minor) 13	ILMN_1807833	9.68413	9.85413	9.86703	9.45975	-0.407287	0.182903
C7orf10	chromosome 7 open reading frame 10	ILMN_1763011	9.38854	8.90261	9.18385	8.77712	-0.406734	-0.204682
TEAD4	TEA domain family member 4	ILMN_2413041	7.54647	7.34041	7.68617	7.27998	-0.406193	0.139696
USO1	USO1 vesicle transport factor	ILMN_1692121	10.155	9.92483	10.318	9.91187	-0.406138	0.162957
CKS1B	CDC28 protein kinase regulatory subunit 1B	ILMN_2041046	9.13676	8.91105	9.19333	8.78747	-0.405854	0.0565714
MIER1	mesoderm induction early response 1, transcriptional regulator	ILMN_1682232	8.16719	8.08652	8.45688	8.05105	-0.405833	0.289689
C20orf24	chromosome 20 open reading frame 24	ILMN_2283388	10.9521	10.8671	11.4067	11.001	-0.405748	0.454564
CNDP2	CNDP dipeptidase 2 (metallopeptidase M20 family)	ILMN_1726769	10.7673	10.7318	11.0662	10.6605	-0.405662	0.298855
FRG2B	FSHD region gene 2 family, member B	ILMN_1689120	8.79109	7.65822	7.89381	7.48862	-0.405193	-0.897274
SDF2L1	stromal cell-derived factor 2-like 1	ILMN_1749213	9.72698	10.3282	10.236	9.83094	-0.405098	0.509063
BRI3	brain protein I3	ILMN_1781580	12.6089	12.1503	12.4233	12.0182	-0.405037	-0.185652
EIF4A1	eukaryotic translation initiation factor 4A1	ILMN_1722900	13.8277	13.2099	14.1078	13.7039	-0.403861	0.280105
TNNC1	troponin C type 1 (slow)	ILMN_1809842	9.3735	9.08574	9.14682	8.74341	-0.403407	-0.226682
RORA	RAR-related orphan receptor A	ILMN_1862909	7.76375	7.41351	7.92926	7.52599	-0.403268	0.16551
NRBP1	nuclear receptor binding protein 1	ILMN_1670096	7.59691	7.56523	8.01421	7.61101	-0.403209	0.417309
FUNDC1	FUN14 domain containing 1	ILMN_1728540	8.9063	8.34608	8.67748	8.27428	-0.403193	-0.228827
RNF38	ring finger protein 38	ILMN_1793616	8.44753	8.49631	8.73777	8.33469	-0.403075	0.29024
TMEM258	transmembrane protein 258	ILMN_1786759	11.92	11.7246	12.0751	11.6722	-0.402882	0.155079
CCDC102A	coiled-coil domain containing 102A	ILMN_1796762	8.11152	7.27351	7.71977	7.3169	-0.40287	-0.391747
CHRNA1	cholinergic receptor, nicotinic, alpha 1 (muscle)	ILMN_1798700	10.6266	10.3471	10.6276	10.2257	-0.401929	0.000960181
NA	NA	ILMN_1909156	8.76309	8.61272	8.76176	8.3599	-0.401864	-0.0013317
RIF1	RAP1 interacting factor homolog (yeast)	ILMN_2149053	7.95807	7.74256	8.31468	7.913	-0.401679	0.356607
NCKAP1	NCK-associated protein 1	ILMN_2322552	9.67471	9.2406	9.57622	9.1747	-0.401516	-0.0984916
SIAH1	siah E3 ubiquitin protein ligase 1	ILMN_2380566	8.71724	7.96565	8.40874	8.00738	-0.401367	-0.308498
PRICKLE2	prickle homolog 2 (Drosophila)	ILMN_1683148	9.01931	8.4905	8.80744	8.40645	-0.400985	-0.211874
APOL2	apolipoprotein L, 2	ILMN_2325338	7.26906	7.22168	7.63541	7.23551	-0.399907	0.366348
FTH1	ferritin, heavy polypeptide 1	ILMN_1683146	11.0346	11.0737	11.7285	11.3287	-0.399779	0.69389
C19orf10	chromosome 19 open reading frame 10	ILMN_1787844	9.8165	9.92102	9.84573	9.44622	-0.399518	0.0292309
MGLL	monoglyceride lipase	ILMN_1657708	8.42782	8.00953	8.46221	8.06325	-0.39896	0.0343961
JAM2	junctional adhesion molecule 2	ILMN_1672350	7.37333	7.28678	7.75159	7.35268	-0.39891	0.37826
STAT6	signal transducer and activator of transcription 6, interleukin-4 induced	ILMN_1763198	7.91689	7.39337	7.84943	7.45063	-0.398803	-0.0674563
PPP1R13L	protein phosphatase 1, regulatory subunit 13 like	ILMN_1669390	8.26949	7.75597	8.06041	7.66193	-0.398474	-0.209082
ZNF830	zinc finger protein 830	ILMN_1795922	8.39606	7.85488	8.22793	7.8295	-0.398439	-0.168127
S100A10	S100 calcium binding protein A10	ILMN_1796712	13.2089	12.7762	13.4435	13.0458	-0.397751	0.234648
ATN1	atrophin 1	ILMN_1737833	7.85582	7.52237	7.84902	7.45151	-0.397514	-0.00679976
SMYD2	SET and MYND domain containing 2	ILMN_1721605	8.46575	8.11583	8.54611	8.14905	-0.397059	0.0803651
LURAP1L	leucine rich adaptor protein 1-like	ILMN_1701361	7.58636	7.35783	7.82389	7.42707	-0.396826	0.237536
POLDIP3	polymerase (DNA-directed), delta interacting protein 3	ILMN_1688000	8.67037	8.09912	8.59966	8.20332	-0.396341	-0.0707075
TARS	threonyl-tRNA synthetase	ILMN_1685480	10.0813	9.48187	10.1655	9.76932	-0.396204	0.0842243
EEF1B2	eukaryotic translation elongation factor 1 beta 2	ILMN_1685678	8.91357	8.57652	8.79662	8.40053	-0.396087	-0.116953
NA	NA	ILMN_1804530	9.3753	9.22252	9.43905	9.043	-0.396052	0.0637553
SERPINE2	serpin peptidase inhibitor, clade E (nexin, plasminogen activator inhibitor type 1), member 2	ILMN_1655595	13.2116	12.9824	13.9704	13.5744	-0.396008	0.75882
C2orf43	chromosome 2 open reading frame 43	ILMN_1660275	8.19294	7.81024	7.80557	7.40961	-0.395957	-0.387365
MTX1	metaxin 1	ILMN_1719403	7.65988	7.66459	7.84771	7.4518	-0.395906	0.187826
URM1	ubiquitin related modifier 1	ILMN_1774196	10.1309	9.71773	10.0209	9.62523	-0.395648	-0.110054
XRN2	5'-3' exoribonuclease 2	ILMN_1727617	8.73669	8.70792	8.78893	8.39371	-0.395227	0.0522477
QKI	QKI, KH domain containing, RNA binding	ILMN_1690476	7.49593	7.27544	7.77315	7.37799	-0.395156	0.277213
KIAA0141	KIAA0141	ILMN_1762990	8.14502	7.94794	8.07556	7.68048	-0.395076	-0.0694694
NELFCD	negative elongation factor complex member C/D	ILMN_1663954	9.11491	8.7714	8.91065	8.51573	-0.394919	-0.204253
WDR82	WD repeat domain 82	ILMN_1679655	9.12151	8.71168	9.07949	8.6846	-0.394889	-0.0420223
KTI12	KTI12 homolog, chromatin associated (S. cerevisiae)	ILMN_1703226	8.01401	7.73864	8.0128	7.61797	-0.394825	-0.00121067
ARSD	arylsulfatase D	ILMN_1684873	9.99322	9.60022	9.79242	9.39768	-0.394739	-0.200794
MASTL	microtubule associated serine/threonine kinase-like	ILMN_2135984	7.37706	7.33006	7.73852	7.34381	-0.394712	0.361455
NA	NA	ILMN_1796130	7.8433	7.83195	8.4646	8.07007	-0.394529	0.621301
SLC22A15	solute carrier family 22, member 15	ILMN_1730639	7.55265	7.24897	7.66603	7.27168	-0.394354	0.113383
NOL3	nucleolar protein 3 (apoptosis repressor with CARD domain)	ILMN_1813925	7.74883	7.4323	7.7807	7.38639	-0.394306	0.0318728
C3orf52	chromosome 3 open reading frame 52	ILMN_2184612	7.54602	7.47334	7.95858	7.56441	-0.394166	0.412563
ZNF644	zinc finger protein 644	ILMN_1730118	8.28693	7.74937	8.27381	7.87966	-0.394153	-0.0131215
BTF3	basic transcription factor 3	ILMN_1659762	13.4742	13.09	13.5822	13.1881	-0.394103	0.107959
NA	NA	ILMN_1672049	7.25186	7.1921	7.71877	7.32478	-0.393994	0.466916
FAM129B	family with sequence similarity 129, member B	ILMN_2408576	9.01079	8.79047	8.75928	8.3655	-0.393784	-0.251509
TMEM39B	transmembrane protein 39B	ILMN_2212714	8.25308	7.85232	8.12888	7.73524	-0.393639	-0.124206
VOPP1	vesicular, overexpressed in cancer, prosurvival protein 1	ILMN_2226955	8.67425	8.58678	8.94636	8.55273	-0.393625	0.272103
TMEM54	transmembrane protein 54	ILMN_2059689	8.74513	8.75301	8.80729	8.41398	-0.393315	0.0621571
RAVER1	ribonucleoprotein, PTB-binding 1	ILMN_1740395	7.93601	7.53018	8.06496	7.67187	-0.393087	0.12895
BIRC2	baculoviral IAP repeat containing 2	ILMN_1768194	8.062	7.98581	8.57698	8.18413	-0.392856	0.514982
WDR45	WD repeat domain 45	ILMN_1756146	8.42701	8.41902	8.50873	8.11601	-0.392717	0.081722
TOR1A	torsin family 1, member A (torsin A)	ILMN_1805812	8.40033	8.19672	8.52713	8.13447	-0.392655	0.126803
MAP2	microtubule-associated protein 2	ILMN_1764201	7.6658	7.65771	8.08185	7.68926	-0.392591	0.416054
NA	NA	ILMN_1878029	8.40523	7.83912	8.14181	7.74924	-0.392572	-0.26342
METTL25	methyltransferase like 25	ILMN_1745497	8.23139	7.4721	7.85821	7.46577	-0.39244	-0.373179
TNPO3	transportin 3	ILMN_1683811	8.19603	8.21714	8.3868	7.99444	-0.392359	0.19077
ANKRD1	ankyrin repeat domain 1 (cardiac muscle)	ILMN_1716264	8.23372	8.60935	8.12788	7.73605	-0.391834	-0.105841
ASXL2	additional sex combs like 2 (Drosophila)	ILMN_1698968	8.53784	8.1311	8.45591	8.06409	-0.391823	-0.081928
PRNP	prion protein	ILMN_2360415	10.9814	10.5608	10.9938	10.6021	-0.391792	0.0124159
MIDN	midnolin	ILMN_1746408	8.66757	8.17463	8.6665	8.27479	-0.39171	-0.00106937
RBPMS	RNA binding protein with multiple splicing	ILMN_2323087	7.89242	7.42498	7.83532	7.44392	-0.391396	-0.0570965
UBE2E2	ubiquitin-conjugating enzyme E2E 2	ILMN_1707475	9.59902	9.62054	10.2781	9.88685	-0.391287	0.67911
ZRSR2	zinc finger (CCCH type), RNA-binding motif and serine/arginine rich 2	ILMN_1773868	7.70863	7.62678	7.90484	7.51359	-0.39125	0.196207
MANEA	mannosidase, endo-alpha	ILMN_1757026	8.02152	7.51252	7.92392	7.53274	-0.39117	-0.0976024
TNFSF12	tumor necrosis factor (ligand) superfamily, member 12	ILMN_1683700	8.38559	8.23233	8.43748	8.04641	-0.391074	0.0518863
IRF2	interferon regulatory factor 2	ILMN_1765547	7.35529	7.26085	7.76504	7.37412	-0.390919	0.409748
NRDE2	NRDE-2, necessary for RNA interference, domain containing	ILMN_1740165	7.9113	7.42577	7.79164	7.40076	-0.390886	-0.119664
GRINA	glutamate receptor, ionotropic, N-methyl D-aspartate-associated protein 1 (glutamate binding)	ILMN_1796490	9.01821	8.98577	9.06023	8.66942	-0.390809	0.042019
MGME1	mitochondrial genome maintenance exonuclease 1	ILMN_2176251	9.2041	8.6694	8.77071	8.37993	-0.390775	-0.433388
ZZZ3	zinc finger, ZZ-type containing 3	ILMN_1653618	9.09138	8.42099	8.67528	8.28461	-0.390667	-0.416099
ZDHHC5	zinc finger, DHHC-type containing 5	ILMN_1679358	8.52841	8.19318	8.54054	8.15004	-0.390498	0.0121231
CHST3	carbohydrate (chondroitin 6) sulfotransferase 3	ILMN_1723481	8.04116	7.46604	7.85932	7.46892	-0.390405	-0.181831
INPP5E	inositol polyphosphate-5-phosphatase, 72 kDa	ILMN_1811301	8.19803	7.77949	7.91044	7.52016	-0.390281	-0.287584
COL6A3	collagen, type VI, alpha 3	ILMN_1706643	12.8538	12.7042	13.0143	12.6242	-0.39013	0.160531
RAB35	RAB35, member RAS oncogene family	ILMN_1812571	8.41277	8.0906	8.46831	8.07822	-0.39009	0.0555437
AHNAK	AHNAK nucleoprotein	ILMN_1714567	11.2206	10.5507	10.7856	10.3959	-0.389683	-0.435041
MPP5	membrane protein, palmitoylated 5 (MAGUK p55 subfamily member 5)	ILMN_1750689	8.67161	8.44047	8.469	8.07966	-0.389331	-0.202617
CTBP1	C-terminal binding protein 1	ILMN_2278235	7.89619	7.60064	7.84249	7.45318	-0.389312	-0.0537034
NA	NA	ILMN_1917095	7.59911	7.28369	7.74741	7.3582	-0.38921	0.1483
ZNF562	zinc finger protein 562	ILMN_1672940	7.85928	7.56846	7.99153	7.60251	-0.389024	0.132249
THUMPD1	THUMP domain containing 1	ILMN_2108339	8.77618	8.37418	8.69129	8.3024	-0.388893	-0.0848861
FBXO28	F-box protein 28	ILMN_2045911	8.89081	8.53154	8.99187	8.60306	-0.388808	0.101056
DDR2	discoidin domain receptor tyrosine kinase 2	ILMN_2410523	7.72873	7.44829	7.8923	7.50359	-0.388715	0.163572
IL6ST	interleukin 6 signal transducer (gp130, oncostatin M receptor)	ILMN_1849013	9.75139	10.0236	10.538	10.1494	-0.388546	0.786596
KDM3B	lysine (K)-specific demethylase 3B	ILMN_1706539	7.76735	7.38805	7.73172	7.34356	-0.388169	-0.0356235
MYO1C	myosin IC	ILMN_2329165	8.23735	8.12798	8.30015	7.9125	-0.387648	0.0627974
BTBD10	BTB (POZ) domain containing 10	ILMN_1809344	8.61795	8.31686	8.60625	8.21871	-0.387546	-0.0116931
VPS36	vacuolar protein sorting 36 homolog (S. cerevisiae)	ILMN_1802519	8.4782	7.94253	8.26637	7.87907	-0.387299	-0.211833
ANTXR2	anthrax toxin receptor 2	ILMN_1812926	9.91675	9.28445	9.63153	9.24435	-0.387186	-0.285217
STARD10	StAR-related lipid transfer (START) domain containing 10	ILMN_1717052	8.34639	8.26031	8.40135	8.0142	-0.387147	0.0549536
B3GALT6	UDP-Gal:betaGal beta 1,3-galactosyltransferase polypeptide 6	ILMN_1739749	8.62016	7.91011	8.25515	7.86803	-0.387114	-0.365014
C8orf82	chromosome 8 open reading frame 82	ILMN_1693862	7.90736	7.94381	7.98873	7.60163	-0.387101	0.0813765
POLR3B	polymerase (RNA) III (DNA directed) polypeptide B	ILMN_1767459	8.28749	7.9548	8.19844	7.81138	-0.387063	-0.0890468
MRPL20	mitochondrial ribosomal protein L20	ILMN_2189424	8.76149	8.36375	8.65362	8.26669	-0.386934	-0.107868
CTSL	cathepsin L	ILMN_1812995	12.3579	11.7687	12.4807	12.0939	-0.386802	0.122793
UBE2L3	ubiquitin-conjugating enzyme E2L 3	ILMN_1677877	8.30711	8.01505	8.21516	7.82906	-0.386096	-0.0919517
SLC3A2	solute carrier family 3 (amino acid transporter heavy chain), member 2	ILMN_1726456	9.7166	9.19408	9.49984	9.11395	-0.385893	-0.216759
HDDC2	HD domain containing 2	ILMN_1753745	10.8169	10.2079	10.6086	10.2228	-0.385853	-0.208272
SMYD1	SET and MYND domain containing 1	ILMN_1696054	8.03091	7.54484	7.81993	7.43431	-0.385617	-0.210981
IL4R	interleukin 4 receptor	ILMN_1652185	7.52179	7.24683	7.75145	7.36596	-0.38549	0.229664
NA	NA	ILMN_1903914	7.24397	7.13365	7.38981	7.00453	-0.385278	0.14584
NA	NA	ILMN_1770822	7.46461	7.29717	7.86924	7.48397	-0.385264	0.404624
NA	NA	ILMN_1667330	8.04447	8.3105	8.53374	8.14884	-0.384902	0.489267
ACVR1B	activin A receptor, type IB	ILMN_2243308	8.68607	8.33563	8.51769	8.13307	-0.384621	-0.168382
RAC1	ras-related C3 botulinum toxin substrate 1 (rho family, small GTP binding protein Rac1)	ILMN_2359789	12.4667	12.1768	12.748	12.3635	-0.384501	0.28132
CUL4A	cullin 4A	ILMN_1695792	9.15351	9.02497	9.03406	8.64975	-0.384309	-0.119454
NA	NA	ILMN_1729197	9.58714	9.28471	9.57328	9.18919	-0.384091	-0.0138614
FAM195B	family with sequence similarity 195, member B	ILMN_1733799	8.86194	8.62373	9.09211	8.70837	-0.383746	0.230177
TPP1	tripeptidyl peptidase I	ILMN_1729234	10.4188	10.325	10.3631	9.97948	-0.383582	-0.0556887
SIRT5	sirtuin 5	ILMN_1683059	8.68817	8.0829	8.20411	7.82093	-0.383179	-0.484062
CBLB	Cbl proto-oncogene B, E3 ubiquitin protein ligase	ILMN_1685580	8.07921	7.86083	8.18323	7.80032	-0.382902	0.104012
NA	NA	ILMN_2407851	8.17762	8.24935	8.30685	7.92412	-0.382725	0.12923
SCAF8	SR-related CTD-associated factor 8	ILMN_1681675	7.63574	7.32548	7.72364	7.34103	-0.382606	0.0879005
C6orf62	chromosome 6 open reading frame 62	ILMN_1653797	10.8778	10.8119	11.2099	10.8274	-0.382525	0.332088
CCDC107	coiled-coil domain containing 107	ILMN_1709630	7.66154	7.35953	7.77847	7.39606	-0.38241	0.116926
RPS2P40	ribosomal protein S2 pseudogene 40	ILMN_2133360	14.0867	14.1342	14.3057	13.9234	-0.382303	0.218991
HS3ST3A1	heparan sulfate (glucosamine) 3-O-sulfotransferase 3A1	ILMN_1692056	10.8523	9.99796	10.5216	10.1397	-0.381879	-0.330674
MAPK6	mitogen-activated protein kinase 6	ILMN_1757287	10.5044	9.79155	10.7064	10.3249	-0.381424	0.201955
DHRS4	dehydrogenase/reductase (SDR family) member 4	ILMN_1762666	7.71625	7.73145	7.97167	7.59026	-0.381416	0.255422
DNAJC13	DnaJ (Hsp40) homolog, subfamily C, member 13	ILMN_1752281	7.93423	7.78628	7.99272	7.61142	-0.381298	0.0584886
GNPDA1	glucosamine-6-phosphate deaminase 1	ILMN_1784709	11.1936	10.178	10.4879	10.1067	-0.381248	-0.705668
TCF12	transcription factor 12	ILMN_2314007	9.29236	8.68934	8.93916	8.55803	-0.381133	-0.353199
MEF2A	myocyte enhancer factor 2A	ILMN_1661888	7.57723	7.46403	7.81678	7.43572	-0.381061	0.239549
DHRS7	dehydrogenase/reductase (SDR family) member 7	ILMN_1807455	10.3475	9.69286	10.1463	9.76542	-0.380902	-0.201153
RPS25	ribosomal protein S25	ILMN_1746516	14.3411	14.2306	14.5301	14.1494	-0.38072	0.188964
STBD1	starch binding domain 1	ILMN_1673950	7.58011	7.32297	7.69664	7.31607	-0.380579	0.116532
PEA15	phosphoprotein enriched in astrocytes 15	ILMN_1771376	11.7801	10.9695	11.5621	11.1817	-0.380397	-0.218039
MTA3	metastasis associated 1 family, member 3	ILMN_1768751	8.01644	7.56026	7.82983	7.44953	-0.3803	-0.186609
FERMT2	fermitin family member 2	ILMN_1695290	10.8644	10.287	10.9349	10.5553	-0.379607	0.0704808
DEDD	death effector domain containing	ILMN_1699711	7.66768	7.42047	7.80256	7.42308	-0.379483	0.134878
SLC35A5	solute carrier family 35, member A5	ILMN_1709817	9.92033	9.92695	9.8355	9.45677	-0.378737	-0.084828
PPP1CA	protein phosphatase 1, catalytic subunit, alpha isozyme	ILMN_1695827	10.1879	9.96697	10.1591	9.7809	-0.3782	-0.0288016
FBXO4	F-box protein 4	ILMN_1656691	7.98113	7.63445	7.81194	7.43414	-0.377805	-0.169187
BCL2L2	BCL2-like 2	ILMN_1746561	8.08945	7.91246	8.14362	7.76597	-0.377655	0.0541734
RPS6KA3	ribosomal protein S6 kinase, 90kDa, polypeptide 3	ILMN_1652736	7.66947	7.69852	7.93381	7.55634	-0.377469	0.264341
POFUT2	protein O-fucosyltransferase 2	ILMN_1775823	9.1122	8.95221	8.94092	8.56357	-0.377346	-0.171277
HLA-F	major histocompatibility complex, class I, F	ILMN_2186806	7.95404	8.01405	8.34482	7.96748	-0.377335	0.390772
GLIPR1	GLI pathogenesis-related 1	ILMN_1769245	10.3564	9.91157	10.3598	9.98247	-0.377301	0.00338798
NA	NA	ILMN_1688180	7.62395	7.31828	7.73794	7.3607	-0.377243	0.113993
CD151	CD151 molecule (Raph blood group)	ILMN_1661589	9.88193	9.74463	9.73106	9.3543	-0.376757	-0.150876
MRPL15	mitochondrial ribosomal protein L15	ILMN_2103720	10.3684	9.42	10.0864	9.70978	-0.376609	-0.28203
NA	NA	ILMN_1690063	8.09718	8.08579	8.17358	7.79698	-0.376601	0.0764069
CBX5	chromobox homolog 5	ILMN_1813028	8.45917	8.39053	8.55778	8.18143	-0.376356	0.098614
PDZD2	PDZ domain containing 2	ILMN_1729095	7.25828	7.26801	7.74511	7.36883	-0.376282	0.486832
ZFX	zinc finger protein, X-linked	ILMN_1687484	7.58014	7.23059	7.60184	7.22562	-0.376225	0.0216975
BRD2	bromodomain containing 2	ILMN_1758918	9.61537	9.43849	9.79477	9.41854	-0.376224	0.1794
PGM1	phosphoglucomutase 1	ILMN_1800659	10.3158	10.0261	10.3301	9.95419	-0.375959	0.0143939
USF1	upstream transcription factor 1	ILMN_2353240	7.31236	7.24028	7.65203	7.27613	-0.375891	0.339662
CC2D1B	coiled-coil and C2 domain containing 1B	ILMN_2149935	7.73038	7.41367	7.77877	7.40297	-0.375808	0.0483957
ST5	suppression of tumorigenicity 5	ILMN_2350183	7.45206	7.40543	7.69286	7.31718	-0.375685	0.240801
HNRNPA2B1	heterogeneous nuclear ribonucleoprotein A2/B1	ILMN_1886493	8.11073	7.67234	8.0489	7.67324	-0.375656	-0.0618314
RNF135	ring finger protein 135	ILMN_1700660	8.53056	7.90037	8.10346	7.72797	-0.375488	-0.427098
MCM7	minichromosome maintenance complex component 7	ILMN_1663195	9.7631	9.34761	9.60996	9.23449	-0.375474	-0.153138
CERS2	ceramide synthase 2	ILMN_2400500	8.66791	8.41239	8.51224	8.13695	-0.37529	-0.155667
GABARAPL1	GABA(A) receptor-associated protein like 1	ILMN_2151281	8.57146	8.25153	8.48762	8.11244	-0.375183	-0.0838422
GNB1	guanine nucleotide binding protein (G protein), beta polypeptide 1	ILMN_1760320	11.4601	11.2682	11.5385	11.1635	-0.375011	0.0783579
PGAM1	phosphoglycerate mutase 1 (brain)	ILMN_2112417	10.9518	11.079	11.1786	10.8036	-0.374981	0.226718
RAB1B	RAB1B, member RAS oncogene family	ILMN_1664030	7.93047	7.70329	8.01957	7.64463	-0.374941	0.0891015
ADAM17	ADAM metallopeptidase domain 17	ILMN_1765779	7.52383	7.46257	7.83887	7.46395	-0.374919	0.31504
BCAP29	B-cell receptor-associated protein 29	ILMN_2342084	9.47636	9.17529	9.69129	9.3165	-0.374797	0.214934
USP16	ubiquitin specific peptidase 16	ILMN_2397231	9.5371	8.93163	9.44908	9.07448	-0.374605	-0.0880172
HPS1	Hermansky-Pudlak syndrome 1	ILMN_1741483	7.76453	7.69887	7.84856	7.47403	-0.374536	0.0840369
CCL5	chemokine (C-C motif) ligand 5	ILMN_1773352	7.16545	7.13457	7.92518	7.55074	-0.374434	0.759722
PRMT6	protein arginine methyltransferase 6	ILMN_2234229	8.00575	7.52876	7.98777	7.61339	-0.374384	-0.017978
RXRA	retinoid X receptor, alpha	ILMN_1687315	9.11629	8.48433	8.5266	8.15231	-0.374294	-0.589685
PPP2R2A	protein phosphatase 2, regulatory subunit B, alpha	ILMN_1788961	9.57727	9.69648	10.0206	9.64656	-0.374064	0.44336
ARHGEF6	Rac/Cdc42 guanine nucleotide exchange factor (GEF) 6	ILMN_1803423	9.37316	9.03558	9.26824	8.89428	-0.373963	-0.104919
TM9SF1	transmembrane 9 superfamily member 1	ILMN_1709334	8.28529	8.19389	8.37072	7.99676	-0.373959	0.0854293
CLN3	ceroid-lipofuscinosis, neuronal 3	ILMN_1669281	8.60103	8.23691	8.57268	8.19879	-0.373882	-0.0283578
TMPRSS3	transmembrane protease, serine 3	ILMN_1675677	7.34014	7.29952	7.7109	7.33753	-0.373371	0.370759
PPP2R3C	protein phosphatase 2, regulatory subunit B'', gamma	ILMN_1662617	9.47298	8.83065	9.46967	9.09641	-0.373254	-0.00331302
INO80C	INO80 complex subunit C	ILMN_1730294	8.8187	8.37592	8.93027	8.55707	-0.373198	0.111566
DYRK2	dual-specificity tyrosine-(Y)-phosphorylation regulated kinase 2	ILMN_2374244	9.16487	8.45059	8.90757	8.53442	-0.373142	-0.257302
CDK13	cyclin-dependent kinase 13	ILMN_1778557	8.06472	7.69493	8.00143	7.6283	-0.373135	-0.0632884
USP22	ubiquitin specific peptidase 22	ILMN_1666609	8.00272	7.59902	7.92786	7.55507	-0.372785	-0.0748582
AJUBA	ajuba LIM protein	ILMN_1687275	7.69166	7.3385	7.69838	7.32574	-0.37264	0.00672381
MYO1B	myosin IB	ILMN_2093027	9.32256	9.56843	9.92587	9.55325	-0.372615	0.603312
KDELR1	KDEL (Lys-Asp-Glu-Leu) endoplasmic reticulum protein retention receptor 1	ILMN_2130411	9.76438	9.98305	9.88666	9.51411	-0.372546	0.122273
LYRM2	LYR motif containing 2	ILMN_1703132	8.8862	8.41859	8.64142	8.26932	-0.372099	-0.244775
NA	NA	ILMN_1777499	7.36423	7.28452	7.75022	7.37812	-0.372098	0.38599
PAGE2	P antigen family, member 2 (prostate associated)	ILMN_1724213	11.1801	11.131	11.2624	10.8904	-0.372086	0.0823098
NA	NA	ILMN_1783771	7.61029	7.32153	7.84835	7.47639	-0.371955	0.238059
GTF2F1	general transcription factor IIF, polypeptide 1, 74kDa	ILMN_1748616	8.94	8.87345	8.89842	8.52651	-0.37191	-0.0415808
MAP3K11	mitogen-activated protein kinase kinase kinase 11	ILMN_1651788	8.06675	7.91803	8.2859	7.914	-0.371892	0.219143
PIGC	phosphatidylinositol glycan anchor biosynthesis, class C	ILMN_1723632	9.25629	8.77902	8.92582	8.55408	-0.371746	-0.330469
CAPN1	calpain 1, (mu/I) large subunit	ILMN_1705261	10.0075	9.81711	9.85367	9.48205	-0.37162	-0.153786
ACTR1A	ARP1 actin-related protein 1 homolog A, centractin alpha (yeast)	ILMN_1792314	9.39104	9.08531	9.35225	8.98064	-0.371616	-0.0387903
ZMYND15	zinc finger, MYND-type containing 15	ILMN_1778136	7.20358	7.17937	7.55599	7.18468	-0.371307	0.352409
OLFML2B	olfactomedin-like 2B	ILMN_1765557	8.93099	8.81706	8.6697	8.29839	-0.371303	-0.261291
PTPN14	protein tyrosine phosphatase, non-receptor type 14	ILMN_1917341	9.23642	8.88933	9.09319	8.72211	-0.371079	-0.143227
TMEM9B	TMEM9 domain family, member B	ILMN_2100815	9.62075	9.31753	9.37814	9.00741	-0.37073	-0.24261
MEGF10	multiple EGF-like-domains 10	ILMN_2146389	8.09673	7.46684	7.84627	7.47559	-0.370682	-0.250461
RPL6	ribosomal protein L6	ILMN_1690494	14.3002	14.1592	14.2944	13.9239	-0.370569	-0.00577633
UBD	ubiquitin D	ILMN_1678841	7.0791	7.16987	7.61718	7.24697	-0.370205	0.538081
NA	NA	ILMN_1663416	13.5833	13.6616	13.7853	13.4151	-0.370154	0.201993
FOXN2	forkhead box N2	ILMN_1736510	8.73518	8.24751	8.80856	8.43868	-0.369876	0.0733722
C11orf73	chromosome 11 open reading frame 73	ILMN_1781419	8.70324	8.48532	8.50551	8.13578	-0.369736	-0.197732
MTA2	metastasis associated 1 family, member 2	ILMN_1773763	8.63264	8.39737	8.56266	8.19324	-0.369419	-0.0699781
RIPK1	receptor (TNFRSF)-interacting serine-threonine kinase 1	ILMN_2119535	7.84005	8.12471	8.26947	7.9003	-0.369177	0.429425
LHFP	lipoma HMGIC fusion partner	ILMN_1767448	8.37139	8.4392	8.94769	8.57884	-0.368857	0.5763
NEDD4	neural precursor cell expressed, developmentally down-regulated 4, E3 ubiquitin protein ligase	ILMN_1703140	7.7204	7.54213	8.05953	7.6907	-0.368834	0.339132
HDAC9	histone deacetylase 9	ILMN_1781173	7.43379	7.23007	7.7499	7.3811	-0.3688	0.316118
AURKB	aurora kinase B	ILMN_1684217	8.69644	8.42755	8.53987	8.17127	-0.368598	-0.156573
ACSL1	acyl-CoA synthetase long-chain family member 1	ILMN_1684585	8.02347	8.44138	9.03763	8.66909	-0.368547	1.01416
MAP4K4	mitogen-activated protein kinase kinase kinase kinase 4	ILMN_2375003	8.72344	8.44761	8.78468	8.41661	-0.368072	0.0612345
COL1A2	collagen, type I, alpha 2	ILMN_2104356	12.1805	11.4779	11.8061	11.438	-0.368071	-0.374396
SNX13	sorting nexin 13	ILMN_1797082	8.46197	7.98558	8.36447	7.99642	-0.368045	-0.0975062
DEFB103A	defensin, beta 103A	ILMN_1684308	8.23119	7.76378	8.38542	8.0174	-0.368018	0.15423
STAG1	stromal antigen 1	ILMN_1792435	8.01127	7.39537	7.92879	7.56081	-0.367977	-0.0824884
TGFB3	transforming growth factor, beta 3	ILMN_1687652	8.43071	7.7235	8.10827	7.7404	-0.367869	-0.322449
KLHL41	kelch-like family member 41	ILMN_1690866	10.7921	10.3192	10.4393	10.0715	-0.367746	-0.352859
UFC1	ubiquitin-fold modifier conjugating enzyme 1	ILMN_2110281	9.8558	9.71711	10.1016	9.73392	-0.367669	0.245793
LACTB	lactamase, beta	ILMN_1703335	10.2318	10.3091	10.492	10.1243	-0.367651	0.260147
MAGEC2	melanoma antigen family C, 2	ILMN_1757152	8.77591	8.50006	8.85496	8.48733	-0.367632	0.0790486
CDCA3	cell division cycle associated 3	ILMN_1737728	7.69136	7.50304	7.75606	7.38867	-0.36739	0.0647014
KXD1	KxDL motif containing 1	ILMN_1790951	8.95256	8.71574	8.92615	8.55897	-0.367179	-0.0264076
FHL2	four and a half LIM domains 2	ILMN_1668411	10.7228	9.9498	10.4066	10.0395	-0.367098	-0.316202
HLX	H2.0-like homeobox	ILMN_1686862	7.45086	7.27339	7.62181	7.25495	-0.366861	0.170952
TCF12	transcription factor 12	ILMN_1669832	9.19927	8.44314	8.64993	8.28323	-0.366694	-0.549343
PDCL3	phosducin-like 3	ILMN_1702806	8.53654	8.10792	8.45299	8.08638	-0.366609	-0.0835461
MGAT4B	mannosyl (alpha-1,3-)-glycoprotein beta-1,4-N-acetylglucosaminyltransferase, isozyme B	ILMN_1722438	9.26674	8.85699	9.15265	8.7861	-0.366543	-0.114098
MED13L	mediator complex subunit 13-like	ILMN_1683959	7.72124	7.31385	7.71582	7.34954	-0.366285	-0.00541951
TMUB1	transmembrane and ubiquitin-like domain containing 1	ILMN_1666050	9.56375	9.37251	9.37756	9.01136	-0.366198	-0.186191
FOXS1	forkhead box S1	ILMN_1811790	7.4758	7.15836	7.50006	7.134	-0.366062	0.0242644
ST5	suppression of tumorigenicity 5	ILMN_1773470	7.61686	7.56487	7.78503	7.41922	-0.365802	0.168168
CDC16	cell division cycle 16	ILMN_2256765	10.0519	9.3839	9.72898	9.3633	-0.36568	-0.322947
C7orf49	chromosome 7 open reading frame 49	ILMN_1740903	8.52967	7.69493	8.15593	7.7904	-0.365536	-0.37374
FCRLA	Fc receptor-like A	ILMN_1691071	8.02788	7.9705	8.40305	8.03753	-0.365515	0.375174
SNRPB2	small nuclear ribonucleoprotein polypeptide B	ILMN_1690706	11.4365	10.9314	11.5217	11.1563	-0.365425	0.0852858
ACTC1	actin, alpha, cardiac muscle 1	ILMN_1658660	7.83237	7.4815	7.73468	7.36937	-0.36531	-0.0976905
PRDX5	peroxiredoxin 5	ILMN_1815024	11.3855	11.1452	11.3442	10.9796	-0.364606	-0.0412903
MSN	moesin	ILMN_1659895	11.4948	11.2577	11.9096	11.5454	-0.364162	0.414762
MTMR3	myotubularin related protein 3	ILMN_1739641	8.97564	8.59494	8.70387	8.33996	-0.363916	-0.271769
PIK3IP1	phosphoinositide-3-kinase interacting protein 1	ILMN_1719986	8.35443	7.35197	7.80029	7.43647	-0.36382	-0.554143
MAMDC2	MAM domain containing 2	ILMN_1679391	7.97525	7.30861	7.74253	7.37881	-0.36371	-0.232726
OPTN	optineurin	ILMN_2381899	10.3269	10.1148	10.9319	10.5682	-0.363701	0.605046
SOX15	SRY (sex determining region Y)-box 15	ILMN_1784217	7.71762	7.41753	7.71596	7.35227	-0.36369	-0.0016595
ASXL1	additional sex combs like 1 (Drosophila)	ILMN_1726025	7.99329	7.51944	7.86948	7.50624	-0.363235	-0.123816
TRIM39	tripartite motif containing 39	ILMN_1736562	8.14445	7.57282	8.12812	7.76504	-0.363079	-0.0163325
C8orf33	chromosome 8 open reading frame 33	ILMN_1706275	8.21988	8.37121	8.27253	7.90965	-0.362884	0.0526489
COMMD5	COMM domain containing 5	ILMN_2300396	8.91712	8.47187	8.86837	8.50551	-0.362869	-0.0487453
METTL3	methyltransferase like 3	ILMN_1655635	8.71813	8.33852	8.68303	8.32026	-0.362765	-0.0350988
METTL4	methyltransferase like 4	ILMN_1738173	7.49546	7.25585	7.61336	7.25061	-0.362756	0.117908
NR3C1	nuclear receptor subfamily 3, group C, member 1 (glucocorticoid receptor)	ILMN_2389347	7.39659	7.265	7.68732	7.3246	-0.362726	0.290736
AEN	apoptosis enhancing nuclease	ILMN_1814282	8.31877	8.2064	8.52174	8.15924	-0.362501	0.202969
ROCK1	Rho-associated, coiled-coil containing protein kinase 1	ILMN_1808768	8.06516	7.93411	8.20533	7.8429	-0.362433	0.140166
AXL	AXL receptor tyrosine kinase	ILMN_1701877	10.5531	10.5627	10.6653	10.3029	-0.362396	0.112212
TMEM99	transmembrane protein 99	ILMN_1758173	9.30163	8.86426	9.09883	8.73661	-0.362219	-0.202797
NA	NA	ILMN_1792528	14.4661	14.1434	14.385	14.0228	-0.362216	-0.081101
DNPH1	2'-deoxynucleoside 5'-phosphate N-hydrolase 1	ILMN_2380588	9.39859	9.40676	9.42713	9.06499	-0.362135	0.0285348
FAM129B	family with sequence similarity 129, member B	ILMN_1661755	11.4136	10.9932	11.4414	11.0794	-0.361981	0.0277992
ARF5	ADP-ribosylation factor 5	ILMN_1752340	10.3678	10.2789	10.2017	9.8397	-0.361964	-0.166137
TP53	tumor protein p53	ILMN_1779356	7.80075	7.58481	8.02762	7.66582	-0.3618	0.226863
CHCHD4	coiled-coil-helix-coiled-coil-helix domain containing 4	ILMN_1813938	8.42893	7.97472	8.21122	7.84947	-0.361755	-0.217711
NA	NA	ILMN_1867119	8.00033	7.66434	7.9302	7.56887	-0.36133	-0.0701351
LOC730256	uncharacterized LOC730256	ILMN_1704014	7.6615	7.62302	8.57818	8.21686	-0.361322	0.916678
DHX32	DEAH (Asp-Glu-Ala-His) box polypeptide 32	ILMN_1713688	9.04329	8.91478	9.15449	8.7933	-0.361188	0.111206
NGRN	neugrin, neurite outgrowth associated	ILMN_1691506	10.8641	10.5386	10.7887	10.4276	-0.36109	-0.0754289
NA	NA	ILMN_1855278	7.36978	7.23273	7.60911	7.24803	-0.36108	0.239326
IRX5	iroquois homeobox 5	ILMN_1757736	7.71809	7.80511	8.24075	7.87971	-0.361046	0.52266
PDLIM5	PDZ and LIM domain 5	ILMN_2412281	7.86918	7.60857	7.98921	7.6282	-0.361011	0.120028
SETMAR	SET domain and mariner transposase fusion gene	ILMN_1682404	8.47486	8.04128	8.24093	7.87992	-0.361005	-0.233929
ARPC2	actin related protein 2/3 complex, subunit 2, 34kDa	ILMN_1792489	12.544	12.2376	12.7159	12.3551	-0.360812	0.171962
HIF1A	hypoxia inducible factor 1, alpha subunit (basic helix-loop-helix transcription factor)	ILMN_1763260	9.74817	9.96869	10.6503	10.2895	-0.360751	0.902099
NTNG1	netrin G1	ILMN_2189371	7.87374	7.62904	7.92304	7.5623	-0.360737	0.0492977
FEZ2	fasciculation and elongation protein zeta 2 (zygin II)	ILMN_1739586	11.1358	10.5305	10.9422	10.5816	-0.360665	-0.193613
IST1	increased sodium tolerance 1 homolog (yeast)	ILMN_1740351	10.2487	9.81442	9.85996	9.49939	-0.360568	-0.3887
NA	NA	ILMN_1691106	7.44428	7.25185	7.69149	7.33105	-0.360439	0.247208
KDELR3	KDEL (Lys-Asp-Glu-Leu) endoplasmic reticulum protein retention receptor 3	ILMN_1798952	7.8427	7.59152	7.94101	7.58077	-0.360246	0.0983127
CHFR	checkpoint with forkhead and ring finger domains, E3 ubiquitin protein ligase	ILMN_1653828	9.18515	8.54212	8.92676	8.56686	-0.359903	-0.25839
FYN	FYN oncogene related to SRC, FGR, YES	ILMN_2249920	7.85934	8.49026	8.83241	8.47253	-0.359875	0.973067
TACC2	transforming, acidic coiled-coil containing protein 2	ILMN_2315780	9.04914	8.26293	8.56071	8.20085	-0.359857	-0.48843
VIP	vasoactive intestinal peptide	ILMN_1794638	8.16501	7.84645	8.18568	7.82594	-0.359735	0.0206668
CHKB	choline kinase beta	ILMN_1659054	7.71241	7.442	7.88553	7.52607	-0.359457	0.173117
NA	NA	ILMN_1710220	8.20288	8.03211	8.12711	7.76776	-0.359357	-0.075767
C10orf76	chromosome 10 open reading frame 76	ILMN_1792110	7.95335	7.78634	7.91157	7.55222	-0.359341	-0.0417861
PSME2	proteasome (prosome, macropain) activator subunit 2 (PA28 beta)	ILMN_1786612	9.52116	10.1609	10.4633	10.1041	-0.359188	0.9421
COA3	cytochrome c oxidase assembly factor 3	ILMN_2064898	10.574	10.0671	10.3179	9.95873	-0.359146	-0.25613
LEPREL1	leprecan-like 1	ILMN_1657373	8.43601	8.73407	9.0013	8.64243	-0.358871	0.565282
DAZAP1	DAZ associated protein 1	ILMN_1746257	8.42018	8.08823	8.20185	7.84339	-0.358467	-0.218323
KYNU	kynureninase	ILMN_1737514	7.30601	7.2554	7.63409	7.27582	-0.358269	0.328074
ARF4	ADP-ribosylation factor 4	ILMN_1719518	12.1847	11.8616	12.5253	12.1675	-0.35786	0.340664
DPP9	dipeptidyl-peptidase 9	ILMN_1673069	8.39088	8.40389	8.42461	8.06683	-0.357783	0.033734
CAPZB	capping protein (actin filament) muscle Z-line, beta	ILMN_2053921	8.1602	8.04292	8.34115	7.98338	-0.357761	0.180941
ASB1	ankyrin repeat and SOCS box containing 1	ILMN_1683096	7.92555	7.55147	7.78548	7.42779	-0.357692	-0.14007
MPV17	MpV17 mitochondrial inner membrane protein	ILMN_1691090	9.29075	9.32452	9.33222	8.97463	-0.357588	0.0414628
MON1B	MON1 secretory trafficking family member B	ILMN_1771651	7.83932	7.54326	7.87277	7.51533	-0.357441	0.0334551
ZNF395	zinc finger protein 395	ILMN_1772876	9.10546	8.42864	8.63931	8.28207	-0.357241	-0.466149
LRFN4	leucine rich repeat and fibronectin type III domain containing 4	ILMN_1809417	7.95587	7.49882	7.85589	7.49889	-0.356995	-0.0999803
CSAG2	CSAG family, member 2	ILMN_2297352	7.89107	8.07945	8.28504	7.92824	-0.356804	0.393975
MRPL23	mitochondrial ribosomal protein L23	ILMN_1806123	10.306	9.93824	10.3065	9.94972	-0.356727	0.000408179
SHROOM3	shroom family member 3	ILMN_1685540	8.40153	8.06806	8.35327	7.99674	-0.356526	-0.0482598
EI24	etoposide induced 2.4	ILMN_1669394	10.4419	10.2087	10.3775	10.0212	-0.356317	-0.0643684
GTF2I	general transcription factor IIi	ILMN_1673917	7.99174	7.30372	7.79469	7.43843	-0.356256	-0.197057
NA	NA	ILMN_1655444	10.687	10.1574	10.5639	10.2077	-0.356203	-0.123075
TMSB10	thymosin beta 10	ILMN_1812392	13.7255	13.7883	14.0708	13.7147	-0.356057	0.345338
NA	NA	ILMN_2356311	8.30485	7.91485	8.15421	7.79852	-0.355695	-0.150642
LMO4	LIM domain only 4	ILMN_1703487	9.32943	9.46316	10.0237	9.66816	-0.355533	0.694262
TJP2	tight junction protein 2	ILMN_1664978	7.67486	8.08973	8.50507	8.14977	-0.355303	0.830217
PARP11	poly (ADP-ribose) polymerase family, member 11	ILMN_2129877	7.43588	7.28311	7.65551	7.30024	-0.355271	0.219638
XRCC2	X-ray repair complementing defective repair in Chinese hamster cells 2	ILMN_2204909	8.46861	8.49896	8.42497	8.06999	-0.354979	-0.0436418
MPDU1	mannose-P-dolichol utilization defect 1	ILMN_1655654	8.09602	7.79216	8.16372	7.80893	-0.35479	0.0676993
TAGLN	transgelin	ILMN_2400935	9.24583	8.71923	9.12756	8.77308	-0.354474	-0.11827
NA	NA	ILMN_1766539	8.1963	8.45338	8.43213	8.07769	-0.354438	0.235823
PSMB2	proteasome (prosome, macropain) subunit, beta type, 2	ILMN_1764794	10.2404	10.1153	10.4299	10.0755	-0.354334	0.189423
NA	NA	ILMN_1809866	8.09868	7.75035	8.03253	7.6782	-0.354323	-0.0661538
SLC38A1	solute carrier family 38, member 1	ILMN_1769911	8.4688	8.0716	8.46382	8.10964	-0.354176	-0.00497607
AURKA	aurora kinase A	ILMN_2357438	8.65603	8.80648	8.78193	8.42777	-0.354165	0.125896
EIF2S2	eukaryotic translation initiation factor 2, subunit 2 beta, 38kDa	ILMN_1798014	7.58817	7.53941	7.84312	7.48914	-0.353979	0.25495
GSS	glutathione synthetase	ILMN_1683462	8.29093	8.15305	8.28584	7.93192	-0.353921	-0.00509134
L3MBTL2	l(3)mbt-like 2 (Drosophila)	ILMN_2336109	8.17064	7.81055	8.17244	7.81869	-0.353753	0.00180646
HNRNPA3	heterogeneous nuclear ribonucleoprotein A3	ILMN_1761083	7.94871	7.72065	7.95502	7.6015	-0.353523	0.00630828
L3HYPDH	L-3-hydroxyproline dehydratase (trans-)	ILMN_2053281	8.71615	8.26073	8.51293	8.15966	-0.353267	-0.203217
NA	NA	ILMN_1705629	7.31627	7.37555	7.83568	7.48261	-0.353066	0.51941
COX4I1	cytochrome c oxidase subunit IV isoform 1	ILMN_1652207	13.0919	13.1473	13.3031	12.9502	-0.352839	0.211202
VPS72	vacuolar protein sorting 72 homolog (S. cerevisiae)	ILMN_1722774	8.14325	7.84102	8.02945	7.67666	-0.35279	-0.113799
PVRL2	poliovirus receptor-related 2 (herpesvirus entry mediator B)	ILMN_2337336	8.18034	8.24857	8.44739	8.09463	-0.352762	0.267051
NFIL3	nuclear factor, interleukin 3 regulated	ILMN_1707312	8.12674	8.47482	8.85049	8.49777	-0.352725	0.723752
BTC	betacellulin	ILMN_2081070	7.00192	7.07128	7.39679	7.04419	-0.352602	0.394867
DYRK2	dual-specificity tyrosine-(Y)-phosphorylation regulated kinase 2	ILMN_1794588	8.20251	7.77135	8.2371	7.88451	-0.352592	0.0345958
SEPHS1	selenophosphate synthetase 1	ILMN_2176768	8.70936	8.35707	8.70693	8.35438	-0.352551	-0.00242682
PRDM10	PR domain containing 10	ILMN_2352295	7.50019	7.18621	7.56698	7.21444	-0.352535	0.0667842
PRKCD	protein kinase C, delta	ILMN_1801105	8.41117	8.42226	8.69686	8.34472	-0.352138	0.285689
ILF3	interleukin enhancer binding factor 3, 90kDa	ILMN_1669584	8.56036	8.36998	8.70148	8.34935	-0.35213	0.141121
INPP1	inositol polyphosphate-1-phosphatase	ILMN_1667239	8.06593	7.91488	8.31487	7.96294	-0.351932	0.248944
RHOQ	ras homolog family member Q	ILMN_1810559	11.6181	11.1614	11.6219	11.27	-0.35193	0.00380991
ZBTB4	zinc finger and BTB domain containing 4	ILMN_1795905	8.22367	7.63529	7.93998	7.58817	-0.351809	-0.28369
JOSD2	Josephin domain containing 2	ILMN_2169025	8.51392	8.12338	8.33061	7.97892	-0.351699	-0.183307
UBC	ubiquitin C	ILMN_2038773	14.1468	13.8801	14.3215	13.9698	-0.351691	0.174662
ZNF618	zinc finger protein 618	ILMN_1717094	8.1224	7.36411	7.74367	7.392	-0.351671	-0.378734
DCTD	dCMP deaminase	ILMN_2415011	7.97979	7.57413	7.91582	7.56446	-0.351359	-0.0639689
VPS28	vacuolar protein sorting 28 homolog (S. cerevisiae)	ILMN_2339863	8.60536	8.42362	8.42295	8.07164	-0.351308	-0.18241
RAP2C	RAP2C, member of RAS oncogene family	ILMN_1773561	8.22576	7.85705	8.30052	7.94924	-0.351283	0.0747544
NECAB1	N-terminal EF-hand calcium binding protein 1	ILMN_2218758	7.24395	7.23887	7.62609	7.27485	-0.351241	0.382142
ACOT11	acyl-CoA thioesterase 11	ILMN_1739594	8.19085	7.49569	7.82619	7.47499	-0.351196	-0.364667
MRPL3	mitochondrial ribosomal protein L3	ILMN_1713143	11.114	10.9071	11.4042	11.053	-0.351145	0.290201
SNX21	sorting nexin family member 21	ILMN_1768282	8.26352	7.85164	8.07014	7.71934	-0.350804	-0.193372
TAPBP	TAP binding protein (tapasin)	ILMN_1782851	7.32958	7.30559	7.76098	7.41019	-0.350797	0.431407
CSAG2	CSAG family, member 2	ILMN_2412880	9.34334	9.45456	9.95297	9.60239	-0.35058	0.609628
GALE	UDP-galactose-4-epimerase	ILMN_1792168	8.30786	8.30923	8.2449	7.89457	-0.350333	-0.0629588
UNC93B1	unc-93 homolog B1 (C. elegans)	ILMN_2193591	8.01827	8.31093	8.36033	8.01012	-0.350209	0.342059
PQBP1	polyglutamine binding protein 1	ILMN_2325234	8.64322	8.82242	8.80989	8.45978	-0.350116	0.166667
FAM219B	family with sequence similarity 219, member B	ILMN_1657744	8.11363	7.57911	7.83663	7.48653	-0.350106	-0.276995
MRPS26	mitochondrial ribosomal protein S26	ILMN_1676026	8.52144	8.34843	8.39223	8.04245	-0.349778	-0.129204
NA	NA	ILMN_1658902	7.91187	7.92663	8.0009	7.65114	-0.34976	0.0890354
VCP	valosin containing protein	ILMN_1777220	9.06583	8.81749	8.91856	8.56918	-0.349388	-0.147272
MXRA8	matrix-remodelling associated 8	ILMN_2068257	10.1499	9.69097	9.72073	9.3716	-0.349122	-0.429188
MYL12A	myosin, light chain 12A, regulatory, non-sarcomeric	ILMN_1675848	13.8595	13.4994	14.2118	13.8628	-0.348957	0.352309
SPG20	spastic paraplegia 20 (Troyer syndrome)	ILMN_1801236	7.60651	7.42118	7.77792	7.42899	-0.348927	0.171407
HIVEP1	human immunodeficiency virus type I enhancer binding protein 1	ILMN_1735548	7.40039	7.29611	7.63899	7.29019	-0.348805	0.238609
WAC	WW domain containing adaptor with coiled-coil	ILMN_2323526	9.4111	8.98058	9.4233	9.07504	-0.348252	0.0121976
CYLD	cylindromatosis (turban tumor syndrome)	ILMN_1775508	7.46529	7.61311	8.02769	7.67946	-0.348233	0.562402
CMPK2	cytidine monophosphate (UMP-CMP) kinase 2, mitochondrial	ILMN_1783621	7.09472	7.20913	7.45919	7.11112	-0.348077	0.364471
NDUFC1	NADH dehydrogenase (ubiquinone) 1, subcomplex unknown, 1, 6kDa	ILMN_1733603	9.91224	9.49913	9.65511	9.30708	-0.348036	-0.257128
NA	NA	ILMN_1831106	7.54513	7.30273	7.7505	7.40251	-0.347989	0.205364
UBE2E3	ubiquitin-conjugating enzyme E2E 3	ILMN_1669553	8.67223	8.39994	8.51431	8.16633	-0.347983	-0.157923
ANGEL2	angel homolog 2 (Drosophila)	ILMN_1736340	9.24973	8.66352	8.97408	8.62621	-0.347874	-0.275645
LDHA	lactate dehydrogenase A	ILMN_1807106	13.8836	13.5724	14.1157	13.7679	-0.347774	0.232154
TMED10P1	transmembrane emp24-like trafficking protein 10 (yeast) pseudogene 1	ILMN_2213558	11.5831	11.2202	11.6518	11.3041	-0.347714	0.06867
NA	NA	ILMN_1769288	8.21707	7.72445	7.96819	7.6211	-0.34709	-0.248874
HMGN4	high mobility group nucleosomal binding domain 4	ILMN_1700518	10.2207	9.69017	10.2102	9.86314	-0.347035	-0.0105472
TNF	tumor necrosis factor	ILMN_1728106	7.08902	7.10846	7.60419	7.25727	-0.346915	0.515166
SCAND1	SCAN domain containing 1	ILMN_1794230	9.67979	9.61362	9.61727	9.27039	-0.346879	-0.0625191
TM9SF3	transmembrane 9 superfamily member 3	ILMN_1669931	8.73834	8.41703	8.69235	8.3456	-0.346754	-0.0459876
MAGEA10	melanoma antigen family A, 10	ILMN_1741430	8.10377	7.99092	8.10973	7.76324	-0.346491	0.00595966
DDOST	dolichyl-diphosphooligosaccharide--protein glycosyltransferase subunit (non-catalytic)	ILMN_1734231	10.8973	10.9193	10.9263	10.5801	-0.346197	0.0290079
TRIM5	tripartite motif containing 5	ILMN_1737599	7.25492	7.23469	7.53628	7.19025	-0.346031	0.28136
VBP1	von Hippel-Lindau binding protein 1	ILMN_2223010	11.0369	10.2922	10.8572	10.5112	-0.34601	-0.179772
ISOC2	isochorismatase domain containing 2	ILMN_1769158	8.45352	8.26589	8.39874	8.05324	-0.345495	-0.0547851
IDNK	idnK, gluconokinase homolog (E. coli)	ILMN_1791306	8.1769	7.84724	8.25619	7.91072	-0.34547	0.0792909
CDC42	cell division cycle 42	ILMN_1738424	9.72869	9.27216	9.44354	9.09815	-0.345395	-0.285151
ZNF207	zinc finger protein 207	ILMN_1670895	10.3354	9.86207	10.5641	10.2188	-0.345301	0.22868
PHF15	PHD finger protein 15	ILMN_1795285	7.27882	7.11847	7.57902	7.23374	-0.345283	0.300209
DOCK1	dedicator of cytokinesis 1	ILMN_1715789	8.25902	8.50088	8.47898	8.13373	-0.345249	0.219957
NEK7	NIMA-related kinase 7	ILMN_1869897	8.20801	8.13176	8.57571	8.23046	-0.345243	0.367694
TUG1	taurine upregulated 1 (non-protein coding)	ILMN_1682783	10.6157	10.3262	10.6119	10.2671	-0.344813	-0.00383989
PEX14	peroxisomal biogenesis factor 14	ILMN_1763634	7.79511	7.48126	7.75194	7.40716	-0.344781	-0.0431763
MRPS24	mitochondrial ribosomal protein S24	ILMN_1802553	10.6146	10.5247	10.9129	10.5682	-0.344684	0.298341
FMNL3	formin-like 3	ILMN_2395214	7.57813	7.46433	7.79325	7.4486	-0.344644	0.215111
MACF1	microtubule-actin crosslinking factor 1	ILMN_2301624	9.44323	9.28661	9.52625	9.18174	-0.344511	0.0830185
SPATA5L1	spermatogenesis associated 5-like 1	ILMN_1729179	8.53661	8.44731	9.00357	8.65909	-0.344479	0.466954
LRIG3	leucine-rich repeats and immunoglobulin-like domains 3	ILMN_2075757	7.47543	7.24449	7.64399	7.29955	-0.344442	0.168559
KLHL21	kelch-like family member 21	ILMN_1692785	7.94385	7.84858	8.06707	7.72298	-0.344093	0.123215
RAB4B	RAB4B, member RAS oncogene family	ILMN_2109994	7.82876	7.59226	8.00229	7.65829	-0.343999	0.17353
NUP205	nucleoporin 205kDa	ILMN_1673962	9.22203	9.09218	9.3237	8.97974	-0.34396	0.101675
STEAP2	STEAP family member 2, metalloreductase	ILMN_2344298	7.37595	7.41552	7.84203	7.49817	-0.343864	0.466079
RARA	retinoic acid receptor, alpha	ILMN_1659206	9.37642	9.00808	9.15478	8.81123	-0.343548	-0.221641
WARS2	tryptophanyl tRNA synthetase 2, mitochondrial	ILMN_2323979	7.92646	7.63628	7.82627	7.48308	-0.343197	-0.10019
CNIH3	cornichon family AMPA receptor auxiliary protein 3	ILMN_1749071	8.10954	7.46088	7.81708	7.47399	-0.343088	-0.292469
TOMM7	translocase of outer mitochondrial membrane 7 homolog (yeast)	ILMN_1674069	13.5464	13.3986	13.7232	13.3804	-0.3428	0.176835
DGCR8	DGCR8 microprocessor complex subunit	ILMN_1694223	7.83345	7.50386	7.85777	7.51498	-0.342791	0.0243141
LEMD2	LEM domain containing 2	ILMN_1680860	8.05062	7.58095	7.86788	7.52516	-0.342713	-0.182747
GTF2IRD2P1	GTF2I repeat domain containing 2 pseudogene 1	ILMN_1746403	7.29902	7.07748	7.53905	7.19635	-0.342693	0.240023
SLC22A4	solute carrier family 22 (organic cation/zwitterion transporter), member 4	ILMN_1685057	7.52244	7.58335	8.03415	7.69149	-0.342653	0.511708
STK19	serine/threonine kinase 19	ILMN_2402363	8.59159	8.42887	8.59821	8.25556	-0.342652	0.00662374
C6orf136	chromosome 6 open reading frame 136	ILMN_1813236	7.85024	7.4586	7.81505	7.47241	-0.342638	-0.0351911
NA	NA	ILMN_1700025	10.4917	10.4139	10.6966	10.3545	-0.342106	0.204951
CCDC97	coiled-coil domain containing 97	ILMN_1801600	8.47233	8.27878	8.44957	8.10756	-0.342013	-0.0227623
C1orf122	chromosome 1 open reading frame 122	ILMN_1786273	8.93677	8.82856	8.85153	8.50959	-0.341945	-0.0852323
ZHX2	zinc fingers and homeoboxes 2	ILMN_2184966	7.65723	7.26	7.72052	7.37858	-0.341934	0.0632856
CHIC2	cysteine-rich hydrophobic domain 2	ILMN_1679428	9.84983	9.62664	10.1591	9.81755	-0.341528	0.309251
NT5E	5'-nucleotidase, ecto (CD73)	ILMN_1697220	8.93215	8.97665	9.24563	8.90419	-0.341435	0.313479
KANSL3	KAT8 regulatory NSL complex subunit 3	ILMN_1745217	8.82066	8.48338	8.79405	8.45279	-0.341253	-0.02661
RPS27A	ribosomal protein S27a	ILMN_2048326	14.0306	14.2324	14.3422	14.001	-0.341197	0.311612
C12orf57	chromosome 12 open reading frame 57	ILMN_1812191	10.4613	10.4434	10.6101	10.269	-0.341168	0.148789
WDR33	WD repeat domain 33	ILMN_1670172	8.52725	7.90549	8.42996	8.08883	-0.341136	-0.0972893
ENOX2	ecto-NOX disulfide-thiol exchanger 2	ILMN_2415911	8.23991	8.02677	8.25901	7.91793	-0.341077	0.019098
SRP19	signal recognition particle 19kDa	ILMN_2192032	9.55175	9.52744	9.80811	9.46719	-0.340913	0.256358
GNB4	guanine nucleotide binding protein (G protein), beta polypeptide 4	ILMN_2129545	7.33883	7.23404	7.62421	7.28342	-0.340793	0.28538
PIGO	phosphatidylinositol glycan anchor biosynthesis, class O	ILMN_2379931	8.29293	7.97142	8.08766	7.74712	-0.340541	-0.205261
NOP10	NOP10 ribonucleoprotein	ILMN_1815479	12.2203	11.788	12.1827	11.8422	-0.340527	-0.0375224
DLGAP4	discs, large (Drosophila) homolog-associated protein 4	ILMN_1754842	9.0311	8.62125	8.78796	8.44758	-0.340381	-0.243137
FLT3LG	fms-related tyrosine kinase 3 ligand	ILMN_2091412	7.37026	7.25976	7.61003	7.26975	-0.340285	0.239772
APH1A	APH1A gamma secretase subunit	ILMN_2398388	7.65852	7.3596	7.80029	7.46007	-0.340227	0.141778
NCKAP1	NCK-associated protein 1	ILMN_2409451	8.66688	8.35762	8.5801	8.2399	-0.340205	-0.0867781
PDLIM5	PDZ and LIM domain 5	ILMN_2361478	7.60021	7.42945	7.93828	7.59824	-0.340045	0.33807
AGO2	argonaute RISC catalytic component 2	ILMN_1695719	8.24748	8.05983	8.33016	7.99018	-0.339981	0.0826736
STOML2	stomatin (EPB72)-like 2	ILMN_1663002	10.5781	10.5565	10.636	10.2961	-0.33995	0.0579014
CHRAC1	chromatin accessibility complex 1	ILMN_1722390	7.48101	7.30507	7.64143	7.30155	-0.339876	0.160421
OARD1	O-acyl-ADP-ribose deacylase 1	ILMN_1804834	8.69948	8.35782	8.55154	8.21167	-0.339871	-0.14794
SAV1	salvador homolog 1 (Drosophila)	ILMN_2050654	8.22741	8.17132	8.72096	8.38122	-0.339742	0.493555
FTH1P3	ferritin, heavy polypeptide 1 pseudogene 3	ILMN_2173835	10.3091	10.3285	10.8737	10.5346	-0.339115	0.564603
MAPK7	mitogen-activated protein kinase 7	ILMN_1709623	7.85104	7.66346	7.95808	7.61911	-0.338969	0.107032
NA	NA	ILMN_1715926	14.311	14.2812	14.385	14.046	-0.338966	0.0739444
PTGFRN	prostaglandin F2 receptor inhibitor	ILMN_1743130	8.44968	8.31321	8.65974	8.32084	-0.338903	0.210061
B9D2	B9 protein domain 2	ILMN_1806999	7.59212	7.2645	7.63601	7.29728	-0.33873	0.0438896
KIAA2026	KIAA2026	ILMN_2106227	7.96873	7.72912	7.96326	7.62458	-0.33868	-0.00547222
RHOC	ras homolog family member C	ILMN_2313730	11.9833	11.9052	12.4635	12.1249	-0.33866	0.480231
NA	NA	ILMN_1689119	7.74323	7.26654	7.67449	7.33589	-0.338607	-0.0687353
CYP26A1	cytochrome P450, family 26, subfamily A, polypeptide 1	ILMN_1651490	7.19908	7.18925	7.61943	7.28098	-0.338448	0.42035
GNL3L	guanine nucleotide binding protein-like 3 (nucleolar)-like	ILMN_1708414	8.32977	8.04815	8.36728	8.02885	-0.338427	0.0375024
LOC407835	mitogen-activated protein kinase kinase 2 pseudogene	ILMN_2198893	10.0885	10.1493	10.269	9.93089	-0.338072	0.180486
SMARCAD1	SWI/SNF-related, matrix-associated actin-dependent regulator of chromatin, subfamily a, containing DEAD/H box 1	ILMN_1741976	8.02495	7.64427	7.9783	7.64043	-0.337872	-0.046651
FAM24B	family with sequence similarity 24, member B	ILMN_2140799	7.56185	7.29557	7.61661	7.27878	-0.337835	0.0547654
PPP1R14B	protein phosphatase 1, regulatory (inhibitor) subunit 14B	ILMN_1659888	11.459	11.093	11.4319	11.0943	-0.337561	-0.0270522
APIP	APAF1 interacting protein	ILMN_1793598	8.62593	8.36044	8.7421	8.40469	-0.337416	0.116172
ALDH1B1	aldehyde dehydrogenase 1 family, member B1	ILMN_1675398	8.15881	7.80613	8.10123	7.76384	-0.337388	-0.0575879
ABCF1	ATP-binding cassette, sub-family F (GCN20), member 1	ILMN_1763875	9.50923	9.34923	9.76506	9.42777	-0.337287	0.255835
ALG14	ALG14, UDP-N-acetylglucosaminyltransferase subunit	ILMN_1743635	7.75299	7.58978	7.81522	7.47804	-0.33718	0.0622282
TOMM34	translocase of outer mitochondrial membrane 34	ILMN_1721128	9.79302	9.94449	9.76708	9.42991	-0.337161	-0.0259446
GNA13	guanine nucleotide binding protein (G protein), alpha 13	ILMN_1758906	9.92466	9.53495	10.0413	9.70429	-0.337046	0.11668
CYP2J2	cytochrome P450, family 2, subfamily J, polypeptide 2	ILMN_1758731	7.92043	7.88441	8.16515	7.82822	-0.336926	0.244715
CLN3	ceroid-lipofuscinosis, neuronal 3	ILMN_2394381	8.65709	8.19413	8.45847	8.12197	-0.336502	-0.198617
SLC22A4	solute carrier family 22 (organic cation/zwitterion transporter), member 4	ILMN_2050911	7.725	8.15037	8.55709	8.22076	-0.336335	0.832093
PUM2	pumilio RNA-binding family member 2	ILMN_1728305	9.0038	8.33985	8.74682	8.41055	-0.336273	-0.256973
DCBLD2	discoidin, CUB and LCCL domain containing 2	ILMN_2174127	12.7009	12.1914	12.5373	12.2013	-0.335925	-0.163604
TLN1	talin 1	ILMN_1696643	8.97943	8.96777	8.92224	8.58668	-0.335561	-0.0571908
NEURL3	neuralized homolog 3 (Drosophila) pseudogene	ILMN_2235851	7.17011	7.24647	8.06177	7.72623	-0.33554	0.891666
PCNXL4	pecanex-like 4 (Drosophila)	ILMN_1680781	9.87033	9.28827	9.44226	9.10681	-0.335446	-0.428072
HRK	harakiri, BCL2 interacting protein (contains only BH3 domain)	ILMN_2193706	8.95876	8.37773	8.59394	8.25899	-0.334952	-0.364813
LIF	leukemia inhibitory factor	ILMN_1738725	7.22136	7.02579	7.66455	7.32966	-0.334894	0.443192
ZNF274	zinc finger protein 274	ILMN_2352574	7.77626	7.51497	7.83046	7.49559	-0.334867	0.0541994
SMUG1	single-strand-selective monofunctional uracil-DNA glycosylase 1	ILMN_1804642	9.32945	8.97006	9.10967	8.77484	-0.334833	-0.219782
SLFN5	schlafen family member 5	ILMN_1769550	7.30601	7.25731	7.61083	7.27626	-0.334567	0.304815
PHF2	PHD finger protein 2	ILMN_1720476	7.91682	7.36853	7.67911	7.34464	-0.334467	-0.23771
NA	NA	ILMN_1715702	8.5924	8.15534	8.52619	8.1918	-0.334393	-0.0662095
KIAA1147	KIAA1147	ILMN_2355033	9.02775	8.82664	9.2235	8.88948	-0.334022	0.195749
URGCP	upregulator of cell proliferation	ILMN_1777811	8.05246	7.60234	7.89234	7.55866	-0.333677	-0.16012
SMIM14	small integral membrane protein 14	ILMN_2224907	7.85877	8.16428	8.31423	7.9806	-0.333625	0.455456
PHF21A	PHD finger protein 21A	ILMN_1699496	9.53808	8.93484	9.25787	8.92457	-0.333299	-0.280213
HSH2D	hematopoietic SH2 domain containing	ILMN_1788017	7.06247	7.103	7.39801	7.06479	-0.333223	0.335544
FUT4	fucosyltransferase 4 (alpha (1,3) fucosyltransferase, myeloid-specific)	ILMN_1792072	7.49234	7.30086	7.79229	7.45934	-0.332951	0.299953
CD82	CD82 molecule	ILMN_1662973	7.87383	8.14723	8.34529	8.01258	-0.332712	0.471459
CD68	CD68 molecule	ILMN_2359907	10.0921	9.6753	10.2721	9.93957	-0.332566	0.179994
ARL8B	ADP-ribosylation factor-like 8B	ILMN_1752837	10.0171	10.0824	10.4613	10.1289	-0.332463	0.444219
NOP16	NOP16 nucleolar protein	ILMN_1704055	8.02285	8.01839	8.10918	7.77726	-0.331922	0.0863339
SEC61G	Sec61 gamma subunit	ILMN_1787026	12.7237	12.2431	12.9041	12.5723	-0.331809	0.180389
DYNLT1	dynein, light chain, Tctex-type 1	ILMN_1678766	10.4635	10.9888	11.5072	11.1756	-0.331695	1.0438
GAS1	growth arrest-specific 1	ILMN_1772910	8.52711	7.77134	8.12412	7.79245	-0.331669	-0.402999
TRIM41	tripartite motif containing 41	ILMN_1729495	8.30427	8.06935	8.37588	8.04446	-0.331417	0.0716079
CDC16	cell division cycle 16	ILMN_1727389	9.31462	8.79011	9.12352	8.7922	-0.33133	-0.191094
AKT1	v-akt murine thymoma viral oncogene homolog 1	ILMN_2388507	9.72402	9.84272	9.91239	9.5811	-0.33129	0.18837
SPCS2	signal peptidase complex subunit 2 homolog (S. cerevisiae)	ILMN_1809488	10.5059	10.0127	10.5395	10.2083	-0.3312	0.033613
GAS6	growth arrest-specific 6	ILMN_1779558	11.2362	10.9693	11.064	10.7329	-0.331079	-0.172198
SLFN12	schlafen family member 12	ILMN_1728236	7.35048	7.24572	7.67251	7.34183	-0.330678	0.322023
ITPK1-AS1	ITPK1 antisense RNA 1	ILMN_2134381	10.0522	10.1994	9.94696	9.61629	-0.33067	-0.105214
C1orf86	chromosome 1 open reading frame 86	ILMN_2097790	9.32468	9.35866	9.33594	9.00532	-0.330624	0.011268
S100A6	S100 calcium binding protein A6	ILMN_1713636	12.1786	11.9295	12.2197	11.8891	-0.330596	0.0410378
NOTCH1	notch 1	ILMN_1729161	7.51283	7.54052	7.84821	7.51791	-0.330298	0.335379
NOL3	nucleolar protein 3 (apoptosis repressor with CARD domain)	ILMN_2059797	7.75115	7.34656	7.65445	7.32441	-0.330042	-0.0966995
LMNB1	lamin B1	ILMN_2126706	7.66282	7.32034	7.72176	7.39184	-0.329922	0.0589377
H6PD	hexose-6-phosphate dehydrogenase (glucose 1-dehydrogenase)	ILMN_1721136	7.32359	7.25885	7.65029	7.32037	-0.32992	0.3267
NUCKS1	nuclear casein kinase and cyclin-dependent kinase substrate 1	ILMN_1869109	11.2118	10.3838	10.8945	10.5647	-0.329789	-0.317336
ALG8	ALG8, alpha-1,3-glucosyltransferase	ILMN_1685413	9.21187	8.98785	9.15718	8.82767	-0.329512	-0.0546867
SNX6	sorting nexin 6	ILMN_1807873	8.20798	8.04035	8.09792	7.76846	-0.329455	-0.11006
PGM5	phosphoglucomutase 5	ILMN_1709590	8.05248	7.58273	7.86592	7.53656	-0.329362	-0.186561
RGS12	regulator of G-protein signaling 12	ILMN_1722834	7.59044	7.28558	7.63969	7.31039	-0.329299	0.0492551
SERINC2	serine incorporator 2	ILMN_2111932	9.68565	9.31787	9.43505	9.10593	-0.329121	-0.250601
GBAS	glioblastoma amplified sequence	ILMN_1778611	9.53857	9.17762	9.32326	8.99423	-0.329029	-0.215308
MLST8	MTOR associated protein, LST8 homolog (S. cerevisiae)	ILMN_1789240	8.36026	8.03459	8.19281	7.86388	-0.32893	-0.167455
[truncated: 20,679 more rows]
